# Supplementary material for: 2-Amino-4-(4-chloro­phen­yl)-5,6-dihydro­benzo[h]quinoline-3-carbonitrile–3-amino-1-(4-chloro­phen­yl)-9,10-dihydro­phenanthrene-2,4-dicarbonitrile (1/4)
Source: Acta Crystallogr Sect E Struct Rep Online. 2011 Oct 8;67(Pt 11):o2874. doi: 10.1107/S1600536811040529 (PMC3247609; doi:10.1107/S1600536811040529)
Supplement: Supplementary file 1 [file e-67-o2874-sup1.cif]

##############################################################################
#                                                                            #
# This CIF contains the data in a paper accepted for publication in          #
# Acta Crystallographica Section E. It conforms to the requirements of       #
# Notes for Authors for Acta Crystallographica Section E, and has been       #
# peer reviewed under the auspices of the IUCr Commission on Journals.       #
#                                                                            #
# Full details of the Crystallographic Information File format               #
# are given in the paper "The Crystallographic Information File (CIF):       #
# a New Standard Archive File for Crystallography" by S. R. Hall, F. H.      #
# Allen and I. D. Brown [Acta Cryst. (1991), A47, 655-685].                  #
#                                                                            #
# The current version of the core CIF dictionary is obtainable from          #
# ftp://ftp.iucr.org/pub/cif_core.dic.                                       #
#                                                                            #
# Software is freely available for graphical display of the structure(s)     #
# in this CIF. For information consult the CIF software page                 #
# http://www.iucr.org/resources/cif/software.                                #
#                                                                            #
# This file may be used for bona fide research purposes within the           #
# scientific community so long as proper attribution is given to the journal # 
# article from which it was obtained.                                        #
#                                                                            #
##############################################################################
data_global
_audit_creation_method     SHELXL-97
_journal_date_recd_electronic     2011-09-11
_journal_date_accepted     2011-10-03
_journal_name_full     'Acta Crystallographica, Section E'
_journal_year     2011
_journal_volume     67
_journal_issue     11
_journal_page_first     o2874
_journal_page_last     o2874
_journal_paper_category     QO
_journal_coeditor_code     ZS2147
_publ_contact_author
;
     Dr. Seik Weng Ng
     Department of Chemistry
     University of Malaya
     50603 Kuala Lumpur
     Malaysia
;
_publ_contact_author_email     seikweng@um.edu.my
_publ_contact_author_fax     '03 7967 4193'
_publ_contact_author_phone     '03 7967 6778'
_publ_section_title
;\
2-Amino-4-(4-chlorophenyl)-5,6-dihydrobenzo[<i>h</i>]quinoline-3-carbonitrile--\
3-amino-1-(4-chlorophenyl)-9,10-dihydrophenanthrene-2,4-dicarbonitrile (1/4)
;
loop_
    _publ_author_name
    _publ_author_address
    'Asiri, Abdullah M. '
;
     Chemistry Department
     Faculty of Science
     King Abdulaziz University
     PO Box 80203 Jeddah
     Saudi Arabia
    and
    Center of Excellence for Advanced Materials Research
    King Abdulaziz University
    PO Box 80203 Jeddah
    Saudi Arabia
;
    'Al-Youbi, Abdulrahman O.'
;
     Chemistry Department
     Faculty of Science
     King Abdulaziz University
     PO Box 80203 Jeddah
     Saudi Arabia
;
    'Faidallah, Hassan M.'
;
     Chemistry Department
     Faculty of Science
     King Abdulaziz University
     PO Box 80203 Jeddah
     Saudi Arabia
;
    'Ng, Seik Weng'
;
     Department of Chemistry
     University of Malaya
     50603 Kuala Lumpur
     Malaysia
;
data_I
_audit_creation_method     SHELXL-97
_chemical_name_systematic
;
2-Amino-4-(4-chlorophenyl)-5,6-dihydrobenzo[<i>h</i>]quinoline-3-carbonitrile--
3-amino-1-(4-chlorophenyl)-9,10-dihydrophenanthrene-2,4-dicarbonitrile (1/4)
;
_chemical_name_common     ?
_chemical_formula_moiety     '0.2(C20 H14 Cl N3), 0.8(C22 H14 Cl N3)'
_chemical_formula_sum     'C21.60 H14 Cl N3'
_chemical_formula_iupac     '0.2C20 H14 Cl N3, 0.8C22 H14 Cl N3'
_chemical_formula_weight     351.01
_chemical_melting_point     ?
_symmetry_cell_setting     monoclinic
_symmetry_space_group_name_H-M     'P 21/c'
_symmetry_space_group_name_Hall     '-P 2ybc'
loop_
    _symmetry_equiv_pos_as_xyz
    'x, y, z'
    '-x, y+1/2, -z+1/2'
    '-x, -y, -z'
    'x, -y-1/2, z-1/2'
_cell_length_a     19.2576(7)
_cell_length_b     9.5103(2)
_cell_length_c     20.2266(7)
_cell_angle_alpha     90.00
_cell_angle_beta     114.018(4)
_cell_angle_gamma     90.00
_cell_volume     3383.7(2)
_cell_formula_units_Z     8
_cell_measurement_reflns_used     9520
_cell_measurement_theta_min     2.51
_cell_measurement_theta_max     74.43
_cell_measurement_temperature     100(2)
_exptl_crystal_description     prism
_exptl_crystal_colour     brown-orange
_exptl_crystal_size_max     0.30
_exptl_crystal_size_mid     0.20
_exptl_crystal_size_min     0.10
_exptl_crystal_density_diffrn     1.378
_exptl_crystal_density_meas     ?
_exptl_crystal_density_method     'not measured'
_exptl_crystal_F_000     1452.8
_exptl_absorpt_coefficient_mu     2.059
_exptl_absorpt_correction_type     multi-scan
_exptl_absorpt_process_details     '(CrysAlis PRO; Agilent, 2010)'
_exptl_absorpt_correction_T_min     0.5770
_exptl_absorpt_correction_T_max     0.8205
_diffrn_ambient_temperature     100(2)
_diffrn_radiation_type     CuK\a
_diffrn_radiation_wavelength     1.54184
_diffrn_radiation_source     'SuperNova (Cu) X-ray Source'
_diffrn_radiation_monochromator     Mirror
_diffrn_measurement_device_type
                  'Agilent SuperNova Dual diffractometer with an Atlas detector'
_diffrn_measurement_method     \w
_diffrn_detector_area_resol_mean     10.4041
_diffrn_reflns_number     12442
_diffrn_reflns_av_R_equivalents     0.0323
_diffrn_reflns_av_sigmaI/netI     0.0307
_diffrn_reflns_theta_min     2.51
_diffrn_reflns_theta_max     74.60
_diffrn_reflns_theta_full     74.60
_diffrn_measured_fraction_theta_max     0.967
_diffrn_measured_fraction_theta_full     0.967
_diffrn_reflns_limit_h_min     -23
_diffrn_reflns_limit_h_max     19
_diffrn_reflns_limit_k_min     -11
_diffrn_reflns_limit_k_max     11
_diffrn_reflns_limit_l_min     -22
_diffrn_reflns_limit_l_max     25
_diffrn_standards_number     0
_diffrn_standards_interval_count     .
_diffrn_standards_interval_time     .
_diffrn_standards_decay_%     ?
_reflns_number_total     6686
_reflns_number_gt     6272
_reflns_threshold_expression     I>2\s(I)
_refine_ls_structure_factor_coef     Fsqd
_refine_ls_matrix_type     full
_refine_ls_R_factor_all     0.0537
_refine_ls_R_factor_gt     0.0512
_refine_ls_wR_factor_gt     0.1286
_refine_ls_wR_factor_ref     0.1302
_refine_ls_goodness_of_fit_ref     1.051
_refine_ls_restrained_S_all     1.051
_refine_ls_number_reflns     6686
_refine_ls_number_parameters     471
_refine_ls_number_restraints     0
_refine_ls_hydrogen_treatment     constr
_refine_ls_weighting_scheme     calc
_refine_ls_weighting_details
         'calc w=1/[\s^2^(Fo^2^)+(0.0541P)^2^+4.4722P] where P=(Fo^2^+2Fc^2^)/3'
_atom_sites_solution_hydrogens     geom
_atom_sites_solution_primary     direct
_atom_sites_solution_secondary     difmap
_refine_ls_shift/su_max     0.001
_refine_ls_shift/su_mean     0.001
_refine_diff_density_max     0.436
_refine_diff_density_min     -0.645
_refine_ls_extinction_method     none
_refine_ls_extinction_coef     ?
loop_
    _atom_type_symbol
    _atom_type_description
    _atom_type_scat_dispersion_real
    _atom_type_scat_dispersion_imag
    _atom_type_scat_source
    'C' 'C' 0.0181 0.0091
                         'International Tables Vol C Tables 4.2.6.8 and 6.1.1.4'
    'H' 'H' 0.0000 0.0000
                         'International Tables Vol C Tables 4.2.6.8 and 6.1.1.4'
    'N' 'N' 0.0311 0.0180
                         'International Tables Vol C Tables 4.2.6.8 and 6.1.1.4'
    'Cl' 'Cl' 0.3639 0.7018
                         'International Tables Vol C Tables 4.2.6.8 and 6.1.1.4'
_computing_data_collection     'CrysAlis PRO (Agilent, 2010)'
_computing_cell_refinement     'CrysAlis PRO (Agilent, 2010)'
_computing_data_reduction     'CrysAlis PRO (Agilent, 2010)'
_computing_structure_solution     'SHELXS97 (Sheldrick, 2008)'
_computing_structure_refinement     'SHELXL97 (Sheldrick, 2008)'
_computing_molecular_graphics     'X-SEED (Barbour, 2001)'
_computing_publication_material     'publCIF (Westrip, 2010)'
loop_
    _atom_site_type_symbol
    _atom_site_label
    _atom_site_fract_x
    _atom_site_fract_y
    _atom_site_fract_z
    _atom_site_U_iso_or_equiv
    _atom_site_adp_type
    _atom_site_calc_flag
    _atom_site_refinement_flags
    _atom_site_occupancy
    _atom_site_symmetry_multiplicity
    _atom_site_disorder_assembly
    _atom_site_disorder_group
    Cl Cl1 0.47649(4) 0.54771(7) 0.91711(3) 0.03619(16) Uani d . 1 1 . .
    Cl Cl2 1.19971(3) 0.62336(6) 0.76577(3) 0.02717(14) Uani d . 1 1 . .
    N N2 0.41277(11) 0.3060(2) 0.46275(10) 0.0303(5) Uani d . 1 1 . .
    H H22 0.3945 0.2761 0.4177 0.036 Uiso calc R 1 1 . .
    H H21 0.4590 0.3410 0.4827 0.036 Uiso calc R 1 1 . .
    N N3 0.53363(11) 0.4429(2) 0.63456(11) 0.0309(5) Uani d . 1 1 . .
    N N5 0.70451(10) 0.4628(2) 0.65759(10) 0.0242(4) Uani d . 1 1 . .
    H H52 0.6564 0.4376 0.6390 0.029 Uiso calc R 1 1 . .
    H H51 0.7232 0.5107 0.6983 0.029 Uiso calc R 1 1 . .
    N N6 0.87451(11) 0.5819(2) 0.77852(10) 0.0249(4) Uani d . 1 1 . .
    C C1 0.34901(12) 0.3426(2) 0.61038(11) 0.0185(4) Uani d . 1 1 . .
    C C2 0.39635(11) 0.3465(2) 0.57321(11) 0.0188(4) Uani d . 1 1 . .
    C C3 0.36991(12) 0.2981(2) 0.50123(11) 0.0213(4) Uani d . 1 1 . .
    C C5 0.25137(11) 0.2336(2) 0.50655(11) 0.0173(4) Uani d . 1 1 . .
    C C6 0.17630(11) 0.1630(2) 0.47299(11) 0.0175(4) Uani d . 1 1 . .
    C C7 0.15869(12) 0.0681(2) 0.41558(11) 0.0219(4) Uani d . 1 1 . .
    H H7 0.1960 0.0458 0.3977 0.026 Uiso calc R 1 1 A .
    C C8 0.08727(13) 0.0061(2) 0.38444(11) 0.0231(4) Uani d . 1 1 . .
    H H8 0.0755 -0.0565 0.3448 0.028 Uiso calc R 1 1 . .
    C C9 0.03309(12) 0.0358(2) 0.41145(11) 0.0215(4) Uani d . 1 1 . .
    H H9 -0.0160 -0.0057 0.3900 0.026 Uiso calc R 1 1 A .
    C C10 0.05081(12) 0.1262(2) 0.46977(11) 0.0200(4) Uani d . 1 1 . .
    H H10 0.0139 0.1447 0.4887 0.024 Uiso calc R 1 1 . .
    C C11 0.12166(12) 0.1903(2) 0.50104(11) 0.0185(4) Uani d . 1 1 . .
    C C12 0.14005(12) 0.2922(2) 0.56290(12) 0.0229(4) Uani d . 1 1 . .
    H H12A 0.1067 0.2733 0.5884 0.027 Uiso calc R 1 1 . .
    H H12B 0.1302 0.3894 0.5438 0.027 Uiso calc R 1 1 . .
    C C13 0.22293(12) 0.2787(2) 0.61594(11) 0.0225(4) Uani d . 1 1 . .
    H H13A 0.2355 0.3544 0.6526 0.027 Uiso calc R 1 1 A .
    H H13B 0.2307 0.1873 0.6414 0.027 Uiso calc R 1 1 . .
    C C14 0.27531(12) 0.2883(2) 0.57713(11) 0.0192(4) Uani d . 1 1 . .
    C C15 0.38013(12) 0.3938(2) 0.68678(11) 0.0199(4) Uani d . 1 1 . .
    C C16 0.36942(14) 0.5320(3) 0.70204(12) 0.0281(5) Uani d . 1 1 . .
    H H16 0.3417 0.5943 0.6636 0.034 Uiso calc R 1 1 . .
    C C17 0.39890(14) 0.5809(3) 0.77331(13) 0.0290(5) Uani d . 1 1 . .
    H H17 0.3911 0.6754 0.7839 0.035 Uiso calc R 1 1 . .
    C C18 0.43959(13) 0.4887(3) 0.82785(11) 0.0247(5) Uani d . 1 1 . .
    C C19 0.45232(13) 0.3507(3) 0.81436(12) 0.0260(5) Uani d . 1 1 . .
    H H19 0.4810 0.2894 0.8529 0.031 Uiso calc R 1 1 . .
    C C20 0.42214(13) 0.3036(2) 0.74306(12) 0.0236(4) Uani d . 1 1 . .
    H H20 0.4303 0.2091 0.7327 0.028 Uiso calc R 1 1 . .
    C C22 0.47249(12) 0.4012(2) 0.60785(11) 0.0229(4) Uani d . 1 1 . .
    C C23 0.87585(11) 0.4285(2) 0.61845(11) 0.0175(4) Uani d . 1 1 . .
    C C24 0.82793(12) 0.4631(2) 0.65336(11) 0.0183(4) Uani d . 1 1 . .
    C C25 0.75014(12) 0.4275(2) 0.62329(11) 0.0190(4) Uani d . 1 1 . .
    C C27 0.77056(12) 0.3061(2) 0.52568(11) 0.0184(4) Uani d . 1 1 . .
    C C28 0.74168(11) 0.2139(2) 0.46097(11) 0.0185(4) Uani d . 1 1 . .
    C C29 0.68059(13) 0.1213(2) 0.44618(12) 0.0233(4) Uani d . 1 1 . .
    H H29 0.6585 0.1112 0.4802 0.028 Uiso calc R 1 1 B .
    C C30 0.65195(13) 0.0441(2) 0.38272(13) 0.0264(5) Uani d . 1 1 . .
    H H30 0.6097 -0.0166 0.3729 0.032 Uiso calc R 1 1 . .
    C C31 0.68490(14) 0.0557(3) 0.33362(13) 0.0276(5) Uani d . 1 1 . .
    H H31 0.6638 0.0062 0.2890 0.033 Uiso calc R 1 1 B .
    C C32 0.74870(13) 0.1394(2) 0.34957(12) 0.0244(5) Uani d . 1 1 . .
    H H32 0.7727 0.1431 0.3168 0.029 Uiso calc R 1 1 . .
    C C33 0.77796(12) 0.2181(2) 0.41305(11) 0.0197(4) Uani d . 1 1 . .
    C C34 0.84650(12) 0.3108(2) 0.43101(11) 0.0217(4) Uani d . 1 1 . .
    H H34A 0.8298 0.4075 0.4137 0.026 Uiso calc R 1 1 . .
    H H34B 0.8776 0.2755 0.4058 0.026 Uiso calc R 1 1 . .
    C C35 0.89469(12) 0.3136(2) 0.51267(11) 0.0202(4) Uani d . 1 1 . .
    H H35A 0.9183 0.2203 0.5286 0.024 Uiso calc R 1 1 B .
    H H35B 0.9360 0.3836 0.5236 0.024 Uiso calc R 1 1 . .
    C C36 0.84698(12) 0.3508(2) 0.55402(11) 0.0178(4) Uani d . 1 1 . .
    C C37 0.95655(11) 0.4762(2) 0.65269(10) 0.0171(4) Uani d . 1 1 . .
    C C38 1.01649(12) 0.3796(2) 0.67461(11) 0.0190(4) Uani d . 1 1 . .
    H H38 1.0058 0.2822 0.6658 0.023 Uiso calc R 1 1 . .
    C C39 1.09139(12) 0.4242(2) 0.70914(11) 0.0194(4) Uani d . 1 1 . .
    H H39 1.1319 0.3582 0.7243 0.023 Uiso calc R 1 1 . .
    C C40 1.10595(12) 0.5666(2) 0.72103(11) 0.0197(4) Uani d . 1 1 . .
    C C41 1.04796(12) 0.6654(2) 0.69953(11) 0.0206(4) Uani d . 1 1 . .
    H H41 1.0592 0.7627 0.7078 0.025 Uiso calc R 1 1 . .
    C C42 0.97326(12) 0.6197(2) 0.66573(11) 0.0201(4) Uani d . 1 1 . .
    H H42 0.9330 0.6863 0.6513 0.024 Uiso calc R 1 1 . .
    C C44 0.85661(11) 0.5307(2) 0.72266(11) 0.0196(4) Uani d . 1 1 . .
    N N1 0.26563(17) 0.2046(3) 0.32991(15) 0.0287(6) Uani d P 0.67 1 A 1
    N N4 0.57603(11) 0.3302(2) 0.49932(11) 0.0265(4) Uani d P 0.93 1 B 1
    C C4 0.29686(11) 0.2425(2) 0.46910(10) 0.0181(4) Uani d P 0.67 1 A 1
    C C21 0.2743(2) 0.2161(4) 0.3913(2) 0.0298(8) Uani d P 0.67 1 A 1
    C C26 0.72231(11) 0.3513(2) 0.55831(11) 0.0186(4) Uani d P 0.93 1 B 1
    C C43 0.64133(13) 0.3348(2) 0.52387(12) 0.0205(5) Uani d P 0.93 1 B 1
    N N4' 0.29686(11) 0.2425(2) 0.46910(10) 0.0181(4) Uani d P 0.33 1 A 2
    N N26' 0.72231(11) 0.3513(2) 0.55831(11) 0.0186(4) Uani d P 0.07 1 B 2
loop_
    _atom_site_aniso_label
    _atom_site_aniso_U_11
    _atom_site_aniso_U_22
    _atom_site_aniso_U_33
    _atom_site_aniso_U_12
    _atom_site_aniso_U_13
    _atom_site_aniso_U_23
    Cl1 0.0500(4) 0.0405(3) 0.0163(3) -0.0087(3) 0.0117(2) -0.0076(2)
    Cl2 0.0201(2) 0.0315(3) 0.0268(3) -0.0075(2) 0.0064(2) 0.0028(2)
    N2 0.0256(10) 0.0490(13) 0.0178(9) 0.0029(9) 0.0103(8) -0.0021(9)
    N3 0.0229(10) 0.0450(13) 0.0250(10) -0.0089(9) 0.0099(8) -0.0051(9)
    N5 0.0183(9) 0.0361(11) 0.0202(9) -0.0021(8) 0.0097(7) -0.0072(8)
    N6 0.0239(9) 0.0276(10) 0.0226(10) -0.0002(8) 0.0088(8) -0.0034(8)
    C1 0.0183(10) 0.0193(10) 0.0160(9) 0.0014(8) 0.0050(8) 0.0006(8)
    C2 0.0164(9) 0.0202(10) 0.0170(10) -0.0019(8) 0.0038(8) -0.0013(8)
    C3 0.0209(10) 0.0239(11) 0.0172(10) 0.0028(8) 0.0058(8) -0.0002(8)
    C5 0.0179(9) 0.0168(10) 0.0169(9) 0.0022(7) 0.0068(8) 0.0019(7)
    C6 0.0176(9) 0.0185(10) 0.0156(9) 0.0004(8) 0.0059(8) 0.0029(8)
    C7 0.0244(10) 0.0267(11) 0.0158(9) 0.0011(9) 0.0093(8) -0.0003(8)
    C8 0.0278(11) 0.0230(11) 0.0162(10) -0.0042(9) 0.0067(8) -0.0023(8)
    C9 0.0213(10) 0.0220(10) 0.0184(10) -0.0041(8) 0.0051(8) 0.0019(8)
    C10 0.0189(10) 0.0220(10) 0.0202(10) -0.0015(8) 0.0090(8) 0.0023(8)
    C11 0.0195(10) 0.0182(10) 0.0181(10) 0.0000(8) 0.0077(8) 0.0001(8)
    C12 0.0191(10) 0.0258(11) 0.0254(11) -0.0016(8) 0.0107(9) -0.0085(9)
    C13 0.0219(10) 0.0282(11) 0.0189(10) -0.0028(9) 0.0098(8) -0.0043(8)
    C14 0.0189(10) 0.0219(10) 0.0169(9) 0.0005(8) 0.0073(8) 0.0013(8)
    C15 0.0165(9) 0.0267(11) 0.0164(9) -0.0033(8) 0.0067(8) -0.0026(8)
    C16 0.0311(12) 0.0282(12) 0.0201(11) 0.0059(9) 0.0054(9) 0.0002(9)
    C17 0.0344(12) 0.0249(12) 0.0253(11) 0.0020(10) 0.0097(10) -0.0068(9)
    C18 0.0272(11) 0.0333(12) 0.0145(10) -0.0063(9) 0.0094(8) -0.0056(9)
    C19 0.0300(12) 0.0289(12) 0.0174(10) -0.0014(9) 0.0080(9) 0.0028(9)
    C20 0.0264(11) 0.0236(11) 0.0201(10) -0.0005(9) 0.0089(9) -0.0009(8)
    C22 0.0223(11) 0.0287(11) 0.0190(10) -0.0021(9) 0.0096(9) -0.0024(8)
    C23 0.0178(10) 0.0164(10) 0.0174(9) 0.0020(7) 0.0063(8) 0.0031(8)
    C24 0.0193(10) 0.0193(10) 0.0156(9) 0.0009(8) 0.0065(8) 0.0008(8)
    C25 0.0190(10) 0.0210(10) 0.0178(9) 0.0027(8) 0.0083(8) 0.0028(8)
    C27 0.0205(10) 0.0174(10) 0.0176(9) 0.0017(8) 0.0079(8) 0.0039(8)
    C28 0.0181(9) 0.0181(10) 0.0179(9) 0.0024(8) 0.0058(8) 0.0034(8)
    C29 0.0233(10) 0.0235(11) 0.0237(11) -0.0017(8) 0.0100(9) 0.0009(9)
    C30 0.0261(11) 0.0223(11) 0.0285(11) -0.0052(9) 0.0087(9) -0.0027(9)
    C31 0.0334(12) 0.0235(11) 0.0230(11) -0.0029(9) 0.0086(9) -0.0050(9)
    C32 0.0306(11) 0.0226(11) 0.0218(10) -0.0021(9) 0.0125(9) -0.0024(8)
    C33 0.0223(10) 0.0164(10) 0.0198(10) 0.0007(8) 0.0081(8) 0.0025(8)
    C34 0.0256(11) 0.0225(11) 0.0193(10) -0.0043(8) 0.0114(9) 0.0002(8)
    C35 0.0205(10) 0.0222(10) 0.0199(10) -0.0001(8) 0.0103(8) 0.0009(8)
    C36 0.0188(10) 0.0184(10) 0.0168(9) 0.0016(8) 0.0080(8) 0.0028(8)
    C37 0.0178(10) 0.0203(10) 0.0140(9) -0.0010(8) 0.0074(8) 0.0002(7)
    C38 0.0210(10) 0.0186(10) 0.0187(10) -0.0004(8) 0.0093(8) 0.0006(8)
    C39 0.0176(9) 0.0241(11) 0.0175(9) 0.0023(8) 0.0082(8) 0.0007(8)
    C40 0.0174(9) 0.0268(11) 0.0151(9) -0.0059(8) 0.0066(8) 0.0011(8)
    C41 0.0249(10) 0.0187(10) 0.0185(10) -0.0035(8) 0.0092(8) 0.0016(8)
    C42 0.0222(10) 0.0204(10) 0.0186(10) 0.0017(8) 0.0092(8) 0.0031(8)
    C44 0.0163(9) 0.0205(10) 0.0220(10) 0.0015(8) 0.0077(8) 0.0013(8)
    N1 0.0317(15) 0.0271(15) 0.0198(14) -0.0052(12) 0.0027(12) -0.0082(11)
    N4 0.0202(10) 0.0335(12) 0.0266(10) -0.0015(8) 0.0102(8) -0.0057(9)
    C4 0.0170(9) 0.0197(9) 0.0160(9) 0.0020(7) 0.0052(7) -0.0002(7)
    C21 0.0244(17) 0.0307(19) 0.034(2) -0.0111(14) 0.0118(15) -0.0104(15)
    C26 0.0175(9) 0.0204(10) 0.0183(9) 0.0001(8) 0.0076(8) 0.0008(8)
    C43 0.0246(12) 0.0213(11) 0.0175(10) 0.0004(9) 0.0105(9) -0.0031(8)
    N4' 0.0170(9) 0.0197(9) 0.0160(9) 0.0020(7) 0.0052(7) -0.0002(7)
    N26' 0.0175(9) 0.0204(10) 0.0183(9) 0.0001(8) 0.0076(8) 0.0008(8)
loop_
    _geom_bond_atom_site_label_1
    _geom_bond_atom_site_label_2
    _geom_bond_site_symmetry_2
    _geom_bond_distance
    _geom_bond_publ_flag
    Cl1 C18 . 1.742(2) ?
    Cl2 C40 . 1.744(2) ?
    N2 C3 . 1.348(3) ?
    N2 H22 . 0.8800 ?
    N2 H21 . 0.8800 ?
    N3 C22 . 1.148(3) ?
    N5 C25 . 1.364(3) ?
    N5 H52 . 0.8800 ?
    N5 H51 . 0.8800 ?
    N6 C44 . 1.147(3) ?
    C1 C14 . 1.399(3) ?
    C1 C2 . 1.399(3) ?
    C1 C15 . 1.493(3) ?
    C2 C3 . 1.410(3) ?
    C2 C22 . 1.441(3) ?
    C3 C4 . 1.392(3) ?
    C5 C4 . 1.374(3) ?
    C5 C14 . 1.409(3) ?
    C5 C6 . 1.484(3) ?
    C6 C7 . 1.399(3) ?
    C6 C11 . 1.408(3) ?
    C7 C8 . 1.390(3) ?
    C7 H7 . 0.9500 ?
    C8 C9 . 1.390(3) ?
    C8 H8 . 0.9500 ?
    C9 C10 . 1.385(3) ?
    C9 H9 . 0.9500 ?
    C10 C11 . 1.390(3) ?
    C10 H10 . 0.9500 ?
    C11 C12 . 1.506(3) ?
    C12 C13 . 1.524(3) ?
    C12 H12A . 0.9900 ?
    C12 H12B . 0.9900 ?
    C13 C14 . 1.512(3) ?
    C13 H13A . 0.9900 ?
    C13 H13B . 0.9900 ?
    C15 C16 . 1.385(3) ?
    C15 C20 . 1.392(3) ?
    C16 C17 . 1.396(3) ?
    C16 H16 . 0.9500 ?
    C17 C18 . 1.377(3) ?
    C17 H17 . 0.9500 ?
    C18 C19 . 1.383(3) ?
    C19 C20 . 1.392(3) ?
    C19 H19 . 0.9500 ?
    C20 H20 . 0.9500 ?
    C23 C36 . 1.401(3) ?
    C23 C24 . 1.410(3) ?
    C23 C37 . 1.491(3) ?
    C24 C25 . 1.410(3) ?
    C24 C44 . 1.433(3) ?
    C25 C26 . 1.403(3) ?
    C27 C26 . 1.408(3) ?
    C27 C36 . 1.410(3) ?
    C27 C28 . 1.483(3) ?
    C28 C29 . 1.402(3) ?
    C28 C33 . 1.407(3) ?
    C29 C30 . 1.383(3) ?
    C29 H29 . 0.9500 ?
    C30 C31 . 1.383(3) ?
    C30 H30 . 0.9500 ?
    C31 C32 . 1.388(3) ?
    C31 H31 . 0.9500 ?
    C32 C33 . 1.392(3) ?
    C32 H32 . 0.9500 ?
    C33 C34 . 1.504(3) ?
    C34 C35 . 1.530(3) ?
    C34 H34A . 0.9900 ?
    C34 H34B . 0.9900 ?
    C35 C36 . 1.515(3) ?
    C35 H35A . 0.9900 ?
    C35 H35B . 0.9900 ?
    C37 C38 . 1.399(3) ?
    C37 C42 . 1.402(3) ?
    C38 C39 . 1.389(3) ?
    C38 H38 . 0.9500 ?
    C39 C40 . 1.384(3) ?
    C39 H39 . 0.9500 ?
    C40 C41 . 1.387(3) ?
    C41 C42 . 1.388(3) ?
    C41 H41 . 0.9500 ?
    C42 H42 . 0.9500 ?
    N1 C21 . 1.188(5) ?
    N4 C43 . 1.150(3) ?
    C4 C21 . 1.474(4) ?
    C26 C43 . 1.434(3) ?
loop_
    _geom_angle_atom_site_label_1
    _geom_angle_atom_site_label_2
    _geom_angle_atom_site_label_3
    _geom_angle_site_symmetry_1
    _geom_angle_site_symmetry_3
    _geom_angle
    _geom_angle_publ_flag
    C3 N2 H22 . . 120.0 ?
    C3 N2 H21 . . 120.0 ?
    H22 N2 H21 . . 120.0 ?
    C25 N5 H52 . . 120.0 ?
    C25 N5 H51 . . 120.0 ?
    H52 N5 H51 . . 120.0 ?
    C14 C1 C2 . . 120.48(19) ?
    C14 C1 C15 . . 121.29(18) ?
    C2 C1 C15 . . 118.21(18) ?
    C1 C2 C3 . . 120.40(19) ?
    C1 C2 C22 . . 120.36(19) ?
    C3 C2 C22 . . 119.24(19) ?
    N2 C3 C4 . . 119.46(19) ?
    N2 C3 C2 . . 122.0(2) ?
    C4 C3 C2 . . 118.55(19) ?
    C4 C5 C14 . . 121.11(19) ?
    C4 C5 C6 . . 119.78(18) ?
    C14 C5 C6 . . 119.11(18) ?
    C7 C6 C11 . . 119.01(19) ?
    C7 C6 C5 . . 122.22(19) ?
    C11 C6 C5 . . 118.75(18) ?
    C8 C7 C6 . . 120.7(2) ?
    C8 C7 H7 . . 119.6 ?
    C6 C7 H7 . . 119.6 ?
    C7 C8 C9 . . 119.9(2) ?
    C7 C8 H8 . . 120.0 ?
    C9 C8 H8 . . 120.0 ?
    C10 C9 C8 . . 119.8(2) ?
    C10 C9 H9 . . 120.1 ?
    C8 C9 H9 . . 120.1 ?
    C9 C10 C11 . . 121.05(19) ?
    C9 C10 H10 . . 119.5 ?
    C11 C10 H10 . . 119.5 ?
    C10 C11 C6 . . 119.47(19) ?
    C10 C11 C12 . . 121.04(18) ?
    C6 C11 C12 . . 119.46(18) ?
    C11 C12 C13 . . 110.83(18) ?
    C11 C12 H12A . . 109.5 ?
    C13 C12 H12A . . 109.5 ?
    C11 C12 H12B . . 109.5 ?
    C13 C12 H12B . . 109.5 ?
    H12A C12 H12B . . 108.1 ?
    C14 C13 C12 . . 111.00(17) ?
    C14 C13 H13A . . 109.4 ?
    C12 C13 H13A . . 109.4 ?
    C14 C13 H13B . . 109.4 ?
    C12 C13 H13B . . 109.4 ?
    H13A C13 H13B . . 108.0 ?
    C1 C14 C5 . . 118.23(18) ?
    C1 C14 C13 . . 122.24(18) ?
    C5 C14 C13 . . 119.42(18) ?
    C16 C15 C20 . . 119.5(2) ?
    C16 C15 C1 . . 120.5(2) ?
    C20 C15 C1 . . 120.0(2) ?
    C15 C16 C17 . . 120.7(2) ?
    C15 C16 H16 . . 119.6 ?
    C17 C16 H16 . . 119.6 ?
    C18 C17 C16 . . 118.4(2) ?
    C18 C17 H17 . . 120.8 ?
    C16 C17 H17 . . 120.8 ?
    C17 C18 C19 . . 122.3(2) ?
    C17 C18 Cl1 . . 118.97(19) ?
    C19 C18 Cl1 . . 118.69(18) ?
    C18 C19 C20 . . 118.5(2) ?
    C18 C19 H19 . . 120.7 ?
    C20 C19 H19 . . 120.7 ?
    C15 C20 C19 . . 120.5(2) ?
    C15 C20 H20 . . 119.8 ?
    C19 C20 H20 . . 119.8 ?
    N3 C22 C2 . . 178.6(2) ?
    C36 C23 C24 . . 119.72(19) ?
    C36 C23 C37 . . 122.42(18) ?
    C24 C23 C37 . . 117.86(18) ?
    C23 C24 C25 . . 121.68(19) ?
    C23 C24 C44 . . 121.61(19) ?
    C25 C24 C44 . . 116.65(18) ?
    N5 C25 C26 . . 121.59(19) ?
    N5 C25 C24 . . 120.86(19) ?
    C26 C25 C24 . . 117.52(18) ?
    C26 C27 C36 . . 119.75(19) ?
    C26 C27 C28 . . 120.81(19) ?
    C36 C27 C28 . . 119.44(18) ?
    C29 C28 C33 . . 118.7(2) ?
    C29 C28 C27 . . 122.74(19) ?
    C33 C28 C27 . . 118.57(19) ?
    C30 C29 C28 . . 121.0(2) ?
    C30 C29 H29 . . 119.5 ?
    C28 C29 H29 . . 119.5 ?
    C31 C30 C29 . . 119.9(2) ?
    C31 C30 H30 . . 120.1 ?
    C29 C30 H30 . . 120.1 ?
    C30 C31 C32 . . 120.0(2) ?
    C30 C31 H31 . . 120.0 ?
    C32 C31 H31 . . 120.0 ?
    C31 C32 C33 . . 120.7(2) ?
    C31 C32 H32 . . 119.6 ?
    C33 C32 H32 . . 119.6 ?
    C32 C33 C28 . . 119.5(2) ?
    C32 C33 C34 . . 121.61(19) ?
    C28 C33 C34 . . 118.90(19) ?
    C33 C34 C35 . . 110.99(17) ?
    C33 C34 H34A . . 109.4 ?
    C35 C34 H34A . . 109.4 ?
    C33 C34 H34B . . 109.4 ?
    C35 C34 H34B . . 109.4 ?
    H34A C34 H34B . . 108.0 ?
    C36 C35 C34 . . 111.25(17) ?
    C36 C35 H35A . . 109.4 ?
    C34 C35 H35A . . 109.4 ?
    C36 C35 H35B . . 109.4 ?
    C34 C35 H35B . . 109.4 ?
    H35A C35 H35B . . 108.0 ?
    C23 C36 C27 . . 119.37(18) ?
    C23 C36 C35 . . 122.44(18) ?
    C27 C36 C35 . . 118.19(18) ?
    C38 C37 C42 . . 118.88(19) ?
    C38 C37 C23 . . 121.14(19) ?
    C42 C37 C23 . . 119.94(19) ?
    C39 C38 C37 . . 120.9(2) ?
    C39 C38 H38 . . 119.6 ?
    C37 C38 H38 . . 119.6 ?
    C40 C39 C38 . . 118.8(2) ?
    C40 C39 H39 . . 120.6 ?
    C38 C39 H39 . . 120.6 ?
    C39 C40 C41 . . 121.9(2) ?
    C39 C40 Cl2 . . 119.12(17) ?
    C41 C40 Cl2 . . 119.01(17) ?
    C40 C41 C42 . . 118.9(2) ?
    C40 C41 H41 . . 120.5 ?
    C42 C41 H41 . . 120.5 ?
    C41 C42 C37 . . 120.7(2) ?
    C41 C42 H42 . . 119.7 ?
    C37 C42 H42 . . 119.7 ?
    N6 C44 C24 . . 174.8(2) ?
    C5 C4 C3 . . 121.06(18) ?
    C5 C4 C21 . . 127.0(2) ?
    C3 C4 C21 . . 111.5(2) ?
    N1 C21 C4 . . 170.5(3) ?
    C25 C26 C27 . . 121.57(19) ?
    C25 C26 C43 . . 115.91(18) ?
    C27 C26 C43 . . 122.23(19) ?
    N4 C43 C26 . . 174.8(2) ?
loop_
    _geom_torsion_atom_site_label_1
    _geom_torsion_atom_site_label_2
    _geom_torsion_atom_site_label_3
    _geom_torsion_atom_site_label_4
    _geom_torsion_site_symmetry_1
    _geom_torsion_site_symmetry_2
    _geom_torsion_site_symmetry_3
    _geom_torsion_site_symmetry_4
    _geom_torsion
    _geom_torsion_publ_flag
    C14 C1 C2 C3 . . . . 1.1(3) ?
    C15 C1 C2 C3 . . . . 179.4(2) ?
    C14 C1 C2 C22 . . . . -179.4(2) ?
    C15 C1 C2 C22 . . . . -1.2(3) ?
    C1 C2 C3 N2 . . . . 177.0(2) ?
    C22 C2 C3 N2 . . . . -2.4(3) ?
    C1 C2 C3 C4 . . . . -2.0(3) ?
    C22 C2 C3 C4 . . . . 178.5(2) ?
    C4 C5 C6 C7 . . . . 20.2(3) ?
    C14 C5 C6 C7 . . . . -158.7(2) ?
    C4 C5 C6 C11 . . . . -161.23(19) ?
    C14 C5 C6 C11 . . . . 19.9(3) ?
    C11 C6 C7 C8 . . . . 2.8(3) ?
    C5 C6 C7 C8 . . . . -178.7(2) ?
    C6 C7 C8 C9 . . . . -1.5(3) ?
    C7 C8 C9 C10 . . . . -0.6(3) ?
    C8 C9 C10 C11 . . . . 1.3(3) ?
    C9 C10 C11 C6 . . . . 0.0(3) ?
    C9 C10 C11 C12 . . . . 178.0(2) ?
    C7 C6 C11 C10 . . . . -2.1(3) ?
    C5 C6 C11 C10 . . . . 179.36(19) ?
    C7 C6 C11 C12 . . . . 179.9(2) ?
    C5 C6 C11 C12 . . . . 1.3(3) ?
    C10 C11 C12 C13 . . . . 144.7(2) ?
    C6 C11 C12 C13 . . . . -37.3(3) ?
    C11 C12 C13 C14 . . . . 51.9(3) ?
    C2 C1 C14 C5 . . . . 2.2(3) ?
    C15 C1 C14 C5 . . . . -175.98(19) ?
    C2 C1 C14 C13 . . . . 178.4(2) ?
    C15 C1 C14 C13 . . . . 0.2(3) ?
    C4 C5 C14 C1 . . . . -4.8(3) ?
    C6 C5 C14 C1 . . . . 174.13(19) ?
    C4 C5 C14 C13 . . . . 178.92(19) ?
    C6 C5 C14 C13 . . . . -2.2(3) ?
    C12 C13 C14 C1 . . . . 150.0(2) ?
    C12 C13 C14 C5 . . . . -33.9(3) ?
    C14 C1 C15 C16 . . . . -88.5(3) ?
    C2 C1 C15 C16 . . . . 93.3(3) ?
    C14 C1 C15 C20 . . . . 93.4(3) ?
    C2 C1 C15 C20 . . . . -84.8(3) ?
    C20 C15 C16 C17 . . . . -1.4(4) ?
    C1 C15 C16 C17 . . . . -179.5(2) ?
    C15 C16 C17 C18 . . . . 0.8(4) ?
    C16 C17 C18 C19 . . . . 0.3(4) ?
    C16 C17 C18 Cl1 . . . . -179.78(19) ?
    C17 C18 C19 C20 . . . . -0.7(4) ?
    Cl1 C18 C19 C20 . . . . 179.38(17) ?
    C16 C15 C20 C19 . . . . 1.0(3) ?
    C1 C15 C20 C19 . . . . 179.1(2) ?
    C18 C19 C20 C15 . . . . 0.0(3) ?
    C36 C23 C24 C25 . . . . -3.2(3) ?
    C37 C23 C24 C25 . . . . 177.26(19) ?
    C36 C23 C24 C44 . . . . 174.06(19) ?
    C37 C23 C24 C44 . . . . -5.5(3) ?
    C23 C24 C25 N5 . . . . -179.5(2) ?
    C44 C24 C25 N5 . . . . 3.1(3) ?
    C23 C24 C25 C26 . . . . 2.4(3) ?
    C44 C24 C25 C26 . . . . -175.01(19) ?
    C26 C27 C28 C29 . . . . -27.3(3) ?
    C36 C27 C28 C29 . . . . 153.8(2) ?
    C26 C27 C28 C33 . . . . 153.8(2) ?
    C36 C27 C28 C33 . . . . -25.2(3) ?
    C33 C28 C29 C30 . . . . -5.6(3) ?
    C27 C28 C29 C30 . . . . 175.5(2) ?
    C28 C29 C30 C31 . . . . 1.5(4) ?
    C29 C30 C31 C32 . . . . 3.0(4) ?
    C30 C31 C32 C33 . . . . -3.3(4) ?
    C31 C32 C33 C28 . . . . -0.9(3) ?
    C31 C32 C33 C34 . . . . -179.3(2) ?
    C29 C28 C33 C32 . . . . 5.2(3) ?
    C27 C28 C33 C32 . . . . -175.78(19) ?
    C29 C28 C33 C34 . . . . -176.3(2) ?
    C27 C28 C33 C34 . . . . 2.7(3) ?
    C32 C33 C34 C35 . . . . -145.8(2) ?
    C28 C33 C34 C35 . . . . 35.8(3) ?
    C33 C34 C35 C36 . . . . -52.5(2) ?
    C24 C23 C36 C27 . . . . -1.1(3) ?
    C37 C23 C36 C27 . . . . 178.39(19) ?
    C24 C23 C36 C35 . . . . 178.23(19) ?
    C37 C23 C36 C35 . . . . -2.2(3) ?
    C26 C27 C36 C23 . . . . 6.1(3) ?
    C28 C27 C36 C23 . . . . -174.91(18) ?
    C26 C27 C36 C35 . . . . -173.26(19) ?
    C28 C27 C36 C35 . . . . 5.7(3) ?
    C34 C35 C36 C23 . . . . -146.4(2) ?
    C34 C35 C36 C27 . . . . 33.0(3) ?
    C36 C23 C37 C38 . . . . -59.7(3) ?
    C24 C23 C37 C38 . . . . 119.9(2) ?
    C36 C23 C37 C42 . . . . 122.6(2) ?
    C24 C23 C37 C42 . . . . -57.8(3) ?
    C42 C37 C38 C39 . . . . 0.4(3) ?
    C23 C37 C38 C39 . . . . -177.34(18) ?
    C37 C38 C39 C40 . . . . -0.5(3) ?
    C38 C39 C40 C41 . . . . 0.1(3) ?
    C38 C39 C40 Cl2 . . . . 178.87(15) ?
    C39 C40 C41 C42 . . . . 0.6(3) ?
    Cl2 C40 C41 C42 . . . . -178.23(15) ?
    C40 C41 C42 C37 . . . . -0.8(3) ?
    C38 C37 C42 C41 . . . . 0.3(3) ?
    C23 C37 C42 C41 . . . . 178.03(18) ?
    C14 C5 C4 C3 . . . . 4.0(3) ?
    C6 C5 C4 C3 . . . . -174.93(19) ?
    C14 C5 C4 C21 . . . . -167.1(3) ?
    C6 C5 C4 C21 . . . . 14.1(4) ?
    N2 C3 C4 C5 . . . . -179.6(2) ?
    C2 C3 C4 C5 . . . . -0.5(3) ?
    N2 C3 C4 C21 . . . . -7.3(3) ?
    C2 C3 C4 C21 . . . . 171.8(2) ?
    N5 C25 C26 C27 . . . . -175.3(2) ?
    C24 C25 C26 C27 . . . . 2.8(3) ?
    N5 C25 C26 C43 . . . . 10.7(3) ?
    C24 C25 C26 C43 . . . . -171.22(19) ?
    C36 C27 C26 C25 . . . . -7.1(3) ?
    C28 C27 C26 C25 . . . . 174.00(19) ?
    C36 C27 C26 C43 . . . . 166.5(2) ?
    C28 C27 C26 C43 . . . . -12.4(3) ?
loop_
    _geom_hbond_atom_site_label_D
    _geom_hbond_atom_site_label_H
    _geom_hbond_atom_site_label_A
    _geom_hbond_site_symmetry_A
    _geom_hbond_distance_DH
    _geom_hbond_distance_HA
    _geom_hbond_distance_DA
    _geom_hbond_angle_DHA
    _geom_hbond_publ_flag
    N2 H21 N4 . 0.88 2.14 2.931(3) 149 yes
    N5 H52 N3 . 0.88 2.33 3.136(3) 152 yes
