# Supplementary material for: 2-Amino-4-(4-chloro­phen­yl)-5,6-dihydro­benzo[h]quinoline-3-carbonitrile–3-amino-1-(4-chloro­phen­yl)-9,10-dihydro­phenanthrene-2,4-dicarbonitrile (1/4)
Source: Acta Crystallogr Sect E Struct Rep Online. 2011 Oct 8;67(Pt 11):o2874. doi: 10.1107/S1600536811040529 (PMC3247609; doi:10.1107/S1600536811040529)
Supplement: Supplementary file 2 [file e-67-o2874-Isup2.hkl]

# 
# h,k,l, Fc-squared, Fo-squared, sigma(Fo-squared) and status flag 
# 
data_I
_shelx_title '  P21/c' 
_shelx_refln_list_code          4 
_shelx_F_calc_maximum      259.60 
_exptl_crystal_F_000      1452.80 
_reflns_d_resolution_high  0.7996 
 
loop_ 
 _symmetry_equiv_pos_as_xyz 
 'x, y, z' 
 '-x, y+1/2, -z+1/2' 
 '-x, -y, -z' 
 'x, -y-1/2, z-1/2' 
 
_cell_length_a    19.2576 
_cell_length_b     9.5103 
_cell_length_c    20.2266 
_cell_angle_alpha  90.000 
_cell_angle_beta  114.018 
_cell_angle_gamma  90.000 
 
_shelx_F_squared_multiplier     1.000 
 
loop_ 
 _refln_index_h 
 _refln_index_k 
 _refln_index_l 
 _refln_F_squared_calc 
 _refln_F_squared_meas 
 _refln_F_squared_sigma 
 _refln_observed_status 
   1   0   0        5.11       61.93      3.06 o 
   2   0   0     6442.66     6075.10     42.67 o 
   3   0   0     5695.44     5469.37     50.09 o 
   4   0   0      404.62      432.42     16.90 o 
   5   0   0       20.99       59.11      8.21 o 
   6   0   0      940.87     1082.91     33.25 o 
   7   0   0     1761.50     2155.93     51.22 o 
   8   0   0     3356.51     3612.91     71.07 o 
   9   0   0      187.26      278.02     21.77 o 
  10   0   0      917.12     1063.82     44.64 o 
  11   0   0        0.71       31.42     10.30 o 
  12   0   0     2569.98     2693.55     80.30 o 
  13   0   0      667.36      580.45     19.45 o 
  14   0   0      376.08      363.91     16.34 o 
  15   0   0       82.03       91.86     17.28 o 
  16   0   0      909.05      842.84     26.24 o 
  17   0   0        5.63       12.38      6.74 o 
  18   0   0     1340.66     1287.50     31.16 o 
  19   0   0      938.75     1031.42     26.17 o 
  20   0   0       36.57       31.82      5.84 o 
  21   0   0      116.56       81.47      5.22 o 
   1   1   0       13.55       39.92      3.36 o 
   2   1   0     4788.75     4486.21     29.25 o 
   3   1   0     8822.40     8352.97     43.80 o 
   4   1   0      287.53      563.56     11.29 o 
   5   1   0      105.54       47.51      3.92 o 
   6   1   0     1190.94     1014.53     17.05 o 
   7   1   0     1011.34      887.85     16.34 o 
   8   1   0     6810.64     6917.90    247.15 o 
   9   1   0      945.60      801.10    237.78 o 
  10   1   0        6.29       31.26      6.77 o 
  11   1   0       98.35      124.93     15.26 o 
  12   1   0      135.69      170.17     49.06 o 
  13   1   0        9.55       39.79      6.38 o 
  14   1   0      157.48      165.23      6.06 o 
  15   1   0       48.79       52.96      5.26 o 
  16   1   0       10.95        5.07      3.49 o 
  17   1   0        6.37        8.47      3.22 o 
  18   1   0      988.32     1012.55     22.39 o 
  19   1   0      296.93      291.93     46.54 o 
  20   1   0       70.11       51.44      6.70 o 
  21   1   0      442.16      455.66     13.24 o 
   0   2   0        6.58        6.95      1.65 o 
   1   2   0        9.81       72.24      4.33 o 
   2   2   0    31440.27    31914.68    126.98 o 
   3   2   0      620.19      854.02     31.91 o 
   4   2   0     1550.27     1836.54     20.21 o 
   5   2   0     5880.17     5106.33     39.32 o 
   6   2   0    14714.53    14382.93    170.99 o 
   7   2   0     1971.08     2074.22     69.58 o 
   8   2   0     1066.73     1316.88     25.67 o 
   9   2   0        4.48       38.94     12.80 o 
  10   2   0       51.04       44.26      7.00 o 
  11   2   0      252.52      275.48     26.36 o 
  12   2   0      448.33      449.10     35.15 o 
  13   2   0      462.19      490.27     11.06 o 
  14   2   0     1459.04     1327.02     18.26 o 
  15   2   0       13.35       46.45      5.62 o 
  16   2   0       47.15      100.63      7.28 o 
  17   2   0       12.52       11.82      4.06 o 
  18   2   0      359.65      314.92     10.93 o 
  19   2   0       52.78       36.22      5.72 o 
  20   2   0        7.89       19.83      5.05 o 
  21   2   0      140.33      111.45      6.72 o 
   1   3   0    27220.75    25265.09    855.64 o 
   2   3   0    10497.64    10743.09    135.28 o 
   3   3   0     5401.18     5495.32     41.42 o 
   4   3   0      265.25      254.96     91.01 o 
   5   3   0      345.92      311.75     17.11 o 
   6   3   0     2719.85     2922.12     38.17 o 
   7   3   0       86.82       91.57     27.67 o 
   8   3   0      759.29      700.14     22.55 o 
   9   3   0      638.58      671.88     36.80 o 
  10   3   0      931.52      848.93     43.93 o 
  11   3   0      908.43      782.86     44.54 o 
  12   3   0        8.08       12.17      3.60 o 
  13   3   0        0.58        3.56      3.65 o 
  14   3   0     2598.99     2408.59     33.04 o 
  15   3   0       44.90       14.31      4.46 o 
  16   3   0       91.84       68.52      9.20 o 
  17   3   0      401.31      390.12     18.06 o 
  18   3   0        1.98       11.10      4.74 o 
  19   3   0      342.35      294.90      9.35 o 
  20   3   0      138.85      136.59      5.55 o 
  21   3   0       75.42       80.43      5.19 o 
   0   4   0     1328.53     1350.39     46.15 o 
   1   4   0      717.38      650.13     32.22 o 
   2   4   0      323.47      358.49     15.97 o 
   3   4   0       63.71       45.92      8.84 o 
   4   4   0      732.53      783.20    128.02 o 
   5   4   0     5746.64     5824.08     53.37 o 
   6   4   0     1423.55     1505.40     89.66 o 
   7   4   0      564.26      595.25    151.88 o 
   8   4   0      586.69      545.85     22.54 o 
   9   4   0      138.10      133.07     17.66 o 
  10   4   0      456.25      485.05     34.36 o 
  11   4   0       51.93       75.12     10.56 o 
  12   4   0      242.42      250.93     13.12 o 
  13   4   0      446.00      472.88     18.25 o 
  14   4   0      405.66      339.98     18.35 o 
  15   4   0     1515.69     1444.53     36.55 o 
  16   4   0      120.22      143.88     12.06 o 
  17   4   0      166.43      204.75     13.43 o 
  18   4   0       15.47       18.89      5.44 o 
  19   4   0        9.65       40.78     13.83 o 
  20   4   0      237.26      229.91     11.92 o 
   1   5   0      391.51      350.75     47.71 o 
   2   5   0     4319.66     4427.35    341.33 o 
   3   5   0     4682.70     4819.22     85.07 o 
   4   5   0        0.95       73.19     17.75 o 
   5   5   0      104.28      112.10      7.69 o 
   6   5   0      107.95       53.68      9.08 o 
   7   5   0     1277.06     1214.18     50.71 o 
   8   5   0     1918.44     2042.49     53.20 o 
   9   5   0     1539.94     1384.33     30.82 o 
  10   5   0      490.84      456.97     36.29 o 
  11   5   0     1034.86     1019.64     25.60 o 
  12   5   0      425.83      417.55     26.57 o 
  13   5   0     1483.31     1509.05     37.73 o 
  14   5   0       37.39       26.48      7.38 o 
  15   5   0      263.11      251.36     15.85 o 
  16   5   0      724.04      699.78     24.22 o 
  17   5   0       67.15       64.61      8.05 o 
  18   5   0     1357.52     1258.44     27.31 o 
  19   5   0      392.35      379.99     24.36 o 
   0   6   0      472.87      405.84     34.54 o 
   1   6   0       15.82       24.60     19.47 o 
   2   6   0      395.67      437.76     25.98 o 
   3   6   0      222.52      245.30     29.06 o 
   4   6   0      791.44      979.10     36.47 o 
   5   6   0     1624.57     1637.51     46.27 o 
   6   6   0        0.51        5.68      3.71 o 
   7   6   0       45.87       46.17      5.70 o 
   8   6   0     1029.05      971.72     55.68 o 
   9   6   0      342.45      327.93     22.29 o 
  10   6   0      750.98      728.61     17.60 o 
  11   6   0       38.38       53.39      5.75 o 
  12   6   0      180.34      143.69     12.52 o 
  13   6   0      659.79      649.23     24.63 o 
  14   6   0      528.66      503.78     21.30 o 
  15   6   0      427.73      403.57     18.50 o 
  16   6   0       48.43       45.42      7.02 o 
  17   6   0        0.55        3.80      4.03 o 
  18   6   0      136.73       96.70      7.25 o 
   1   7   0      351.94      387.40     22.57 o 
   2   7   0      291.82      353.27     10.31 o 
   3   7   0      355.58      368.75     35.39 o 
   4   7   0     1325.25     1341.20     36.61 o 
   5   7   0      618.39      572.94     54.65 o 
   6   7   0      423.86      465.52     24.41 o 
   7   7   0      425.12      438.89     25.28 o 
   8   7   0       21.98       40.84      5.28 o 
   9   7   0     2422.60     2493.21     32.33 o 
  10   7   0      765.17      682.84     16.98 o 
  11   7   0      241.69      261.52     10.36 o 
  12   7   0      301.43      334.33     11.00 o 
  13   7   0      256.80      244.89     14.46 o 
  14   7   0      424.00      357.16     17.78 o 
  15   7   0       35.89       54.00      7.01 o 
  16   7   0     2045.54     2110.99     33.37 o 
  17   7   0       18.45       18.66      3.90 o 
   0   8   0     1384.92     1555.08     31.70 o 
   1   8   0      576.34      587.05     33.02 o 
   2   8   0      213.49      211.46     10.50 o 
   3   8   0     1109.91     1021.88     26.74 o 
   4   8   0     2006.55     1972.43     78.97 o 
   5   8   0     1369.79     1289.22     89.13 o 
   6   8   0       92.63       92.56     33.57 o 
   7   8   0      428.55      398.14     20.92 o 
   8   8   0     1605.42     1585.21     42.33 o 
   9   8   0       37.29       49.15      5.83 o 
  10   8   0      255.24      270.36     10.74 o 
  11   8   0       64.57       97.25      6.04 o 
  12   8   0      153.94      150.09     13.70 o 
  13   8   0        9.66       16.05      3.14 o 
  14   8   0       53.79       30.87      3.25 o 
  15   8   0      135.32      142.17      7.89 o 
   1   9   0      438.56      416.87     18.70 o 
   2   9   0        9.03       29.61      5.13 o 
   3   9   0       16.82       34.95      7.42 o 
   4   9   0       87.44      108.70     11.65 o 
   5   9   0      319.78      326.72     11.86 o 
   6   9   0       21.14       17.61      7.36 o 
   7   9   0      154.30      161.79      8.46 o 
   8   9   0        4.87        8.70      6.83 o 
   9   9   0       82.31       84.23      7.90 o 
  10   9   0      719.65      748.57     19.44 o 
  11   9   0       69.93       54.42      4.10 o 
  12   9   0       81.40       73.95      6.53 o 
  13   9   0      117.26       83.58      5.80 o 
   0  10   0      231.81      216.77     13.01 o 
   1  10   0      284.67      253.99     25.10 o 
   2  10   0        7.00       27.03      5.96 o 
   3  10   0        6.88       21.37      5.63 o 
   4  10   0       89.16      113.86      9.49 o 
   5  10   0      192.00      220.84      8.80 o 
   6  10   0     1106.58     1126.06     18.41 o 
   7  10   0        5.50        5.90      3.20 o 
   8  10   0      178.09      162.17     10.46 o 
   9  10   0      264.41      275.18     12.47 o 
  10  10   0      152.28      141.38      8.40 o 
  11  10   0       82.16       96.42      6.19 o 
   1  11   0        2.37       15.31      6.93 o 
   2  11   0       35.24       60.15     11.43 o 
   3  11   0      823.31      715.55     38.35 o 
   4  11   0      141.64      134.77      6.97 o 
   5  11   0      189.84      227.37     21.42 o 
   6  11   0      283.59      235.63     20.69 o 
   7  11   0      164.39      200.34     15.76 o 
   8  11   0      461.20      429.22     11.44 o 
 -21   1   1      434.53      575.82     15.89 o 
 -20   1   1        0.39       -0.04      3.52 o 
 -19   1   1       40.80       46.99     22.89 o 
 -18   1   1      791.67      868.54     18.27 o 
 -17   1   1       72.55       48.45      5.31 o 
 -16   1   1      137.19      138.49      7.95 o 
 -15   1   1       37.67       45.47      3.83 o 
 -14   1   1      256.92      307.24      7.62 o 
 -13   1   1       52.64       56.58      7.44 o 
 -12   1   1      167.69      164.62     42.52 o 
 -11   1   1     2286.26     2188.28    122.15 o 
 -10   1   1     2520.89     2386.40    265.89 o 
  -9   1   1     2930.58     3317.49    271.46 o 
  -8   1   1      595.59      515.90    121.05 o 
  -7   1   1     1236.43     1032.44     16.73 o 
  -6   1   1     1478.27     1865.69     23.71 o 
  -5   1   1     7800.11     7444.36     44.50 o 
  -4   1   1    22107.00    21118.71    105.94 o 
  -3   1   1    18797.96    16953.91    134.88 o 
  -2   1   1     3503.68     3171.17     25.18 o 
  -1   1   1      371.52      394.28      5.72 o 
   1   1   1        2.42        5.13      1.60 o 
   2   1   1      207.37      175.61     32.85 o 
   3   1   1     8938.03     8928.42    112.55 o 
   4   1   1      819.64      971.94    104.46 o 
   5   1   1      145.74      341.92     14.05 o 
   6   1   1    11291.31    10980.20     67.37 o 
   7   1   1     2201.78     2540.23    109.71 o 
   8   1   1     7953.26     9031.99    100.11 o 
   9   1   1      791.28      705.58    101.09 o 
  10   1   1     1761.39     1888.38     81.92 o 
  11   1   1     1200.81     1187.44     98.68 o 
  12   1   1     1605.67     1500.91     34.85 o 
  13   1   1       33.46       21.62      3.12 o 
  14   1   1      277.67      251.09      9.57 o 
  15   1   1      559.73      552.25     14.96 o 
  16   1   1      597.17      507.51     14.34 o 
  17   1   1      139.16      130.51      9.98 o 
  18   1   1      874.75      816.93     77.86 o 
  19   1   1        0.66        0.20      3.58 o 
  20   1   1       22.04       14.15      4.53 o 
  21   1   1      186.08      204.02      7.82 o 
 -22   2   1      283.48      256.24      7.99 o 
 -21   2   1       35.29       47.11      5.39 o 
 -20   2   1      212.20      170.82     10.40 o 
 -19   2   1        0.54        6.74      3.68 o 
 -18   2   1      273.96      287.17     10.60 o 
 -17   2   1       69.43       47.67      5.46 o 
 -16   2   1     1652.17     1449.74     24.38 o 
 -15   2   1     1768.84     1538.04     25.10 o 
 -14   2   1        5.31       10.21      2.86 o 
 -13   2   1       65.12       55.43      3.85 o 
 -12   2   1     4392.06     4047.95    100.27 o 
 -11   2   1      231.53      222.34     47.98 o 
 -10   2   1     3013.96     3025.22    169.43 o 
  -9   2   1        2.72       25.06     10.01 o 
  -8   2   1     7275.49     7503.14     50.82 o 
  -7   2   1     2379.13     2450.52     27.74 o 
  -6   2   1     2764.08     2606.34     69.38 o 
  -5   2   1     4158.68     3862.61     29.27 o 
  -4   2   1      570.14      502.06     10.38 o 
  -3   2   1     6002.95     5911.40    388.37 o 
  -2   2   1    15844.08    15394.58    811.27 o 
  -1   2   1      600.60      479.32      8.01 o 
   0   2   1     8384.86     8172.19     41.23 o 
   1   2   1    12487.66    11830.09    209.91 o 
   2   2   1    26016.17    24330.71    273.84 o 
   3   2   1     3404.73     3041.53     99.64 o 
   4   2   1     1547.56     1730.92     27.06 o 
   5   2   1     2044.99     1987.27    116.71 o 
   6   2   1      120.54      100.50      6.60 o 
   7   2   1     1784.69     1648.49     36.35 o 
   8   2   1      494.66      576.69     27.51 o 
   9   2   1        0.02       24.94     12.83 o 
  10   2   1     2714.84     2602.99     54.92 o 
  11   2   1     3017.17     2910.30     85.00 o 
  12   2   1      125.61      141.36      9.05 o 
  13   2   1     4501.15     4331.41     40.68 o 
  14   2   1      363.37      328.15     11.27 o 
  15   2   1      101.37       95.97      7.20 o 
  16   2   1      482.25      461.36     14.14 o 
  17   2   1      938.37      894.99     18.71 o 
  18   2   1      177.13      171.49     34.18 o 
  19   2   1      140.52      119.04     20.85 o 
  20   2   1      400.34      392.45     13.15 o 
  21   2   1       37.43       33.60      3.09 o 
 -21   3   1      449.97      390.09     11.61 o 
 -20   3   1       18.91       14.36      5.54 o 
 -19   3   1      135.17      130.22     33.06 o 
 -18   3   1       14.02       29.86      6.16 o 
 -17   3   1      129.69      177.14     12.72 o 
 -16   3   1     1197.91      975.59     20.50 o 
 -15   3   1      280.65      242.11     10.79 o 
 -14   3   1       39.66       24.18      4.45 o 
 -13   3   1      460.90      487.79     12.38 o 
 -12   3   1      218.50      245.19      7.73 o 
 -11   3   1      106.85      107.35     17.37 o 
 -10   3   1        4.08        3.00      6.63 o 
  -9   3   1      144.02      110.53     40.45 o 
  -8   3   1     3855.97     4410.82    130.26 o 
  -7   3   1     2885.23     3218.73    163.43 o 
  -6   3   1      334.93      247.31     24.57 o 
  -5   3   1       32.40       27.80      5.41 o 
  -4   3   1     7979.02     7734.96    380.81 o 
  -3   3   1        9.55       65.64      5.44 o 
  -2   3   1     6218.42     5501.09     36.03 o 
  -1   3   1      767.99      744.24     10.70 o 
   0   3   1    19845.23    19211.32    359.88 o 
   1   3   1    22182.87    20111.48    224.70 o 
   2   3   1     3626.50     3545.71     37.74 o 
   3   3   1      149.51      120.67      8.39 o 
   4   3   1     1783.25     1813.64     39.46 o 
   5   3   1     1873.63     2209.94     33.18 o 
   6   3   1      336.49      427.51     12.16 o 
   7   3   1     2355.63     2470.04    164.78 o 
   8   3   1        0.96        0.91      6.99 o 
   9   3   1      190.29      197.45     21.56 o 
  10   3   1        3.90       12.85      9.31 o 
  11   3   1      374.88      425.81     11.80 o 
  12   3   1       53.53       60.28      5.86 o 
  13   3   1      836.51      953.75     23.04 o 
  14   3   1     4226.22     3740.29     40.33 o 
  15   3   1       44.52       28.96      5.06 o 
  16   3   1     3364.54     3246.64     52.44 o 
  17   3   1        5.11        4.11      4.70 o 
  18   3   1      224.39      227.16      8.92 o 
  19   3   1      492.17      489.02     66.29 o 
  20   3   1        0.17        5.64      3.33 o 
 -21   4   1        0.30       10.55      2.70 o 
 -20   4   1       86.03      116.92      5.22 o 
 -19   4   1      237.20      194.52     11.01 o 
 -18   4   1        1.92       16.11      5.43 o 
 -17   4   1        0.33        4.33      5.11 o 
 -16   4   1      717.26      656.62     24.47 o 
 -15   4   1      966.85      835.61     28.14 o 
 -14   4   1      216.75      177.65     13.61 o 
 -13   4   1        3.97       27.82     12.92 o 
 -12   4   1       80.01       78.31      8.00 o 
 -11   4   1       62.22       79.82      7.61 o 
 -10   4   1       16.41       11.42      8.13 o 
  -9   4   1      316.22      356.63     67.68 o 
  -8   4   1      104.19      115.95     11.39 o 
  -7   4   1     1760.84     1922.49     56.90 o 
  -6   4   1     5738.18     6054.11     55.02 o 
  -5   4   1       87.85       89.79     10.66 o 
  -4   4   1      154.70      162.21     11.20 o 
  -3   4   1      396.53      323.44     10.63 o 
  -2   4   1       17.71       80.14     13.19 o 
  -1   4   1     1498.10     1511.58     52.65 o 
   0   4   1      631.71      727.26     19.37 o 
   1   4   1     1002.00     1226.98     22.25 o 
   2   4   1      379.17      476.12     12.05 o 
   3   4   1     2154.63     2208.08     32.35 o 
   4   4   1        3.72       62.95     13.45 o 
   5   4   1       63.94      149.96      8.07 o 
   6   4   1      229.72      220.18     11.46 o 
   7   4   1      402.75      439.89     50.06 o 
   8   4   1     7225.35     7386.38    295.80 o 
   9   4   1       34.08       28.13     10.15 o 
  10   4   1      553.67      495.29     17.12 o 
  11   4   1      125.05      128.84      9.70 o 
  12   4   1       11.12       29.14     10.72 o 
  13   4   1      689.02      539.41     22.64 o 
  14   4   1      635.81      612.62     24.19 o 
  15   4   1       73.31       47.96      8.22 o 
  16   4   1      137.62      125.74     11.38 o 
  17   4   1       14.90       14.08      5.46 o 
  18   4   1      149.35      159.63     10.73 o 
  19   4   1       38.48       49.69      7.03 o 
  20   4   1       40.34       34.60      2.71 o 
 -20   5   1       41.47       31.95      8.39 o 
 -19   5   1     1029.76      874.03     20.74 o 
 -18   5   1      161.62      173.33     11.03 o 
 -17   5   1      150.49      147.48     11.38 o 
 -16   5   1      514.40      398.42     18.85 o 
 -15   5   1      263.12      270.71     16.47 o 
 -14   5   1      475.60      424.00     20.55 o 
 -13   5   1       10.03       16.20      6.64 o 
 -12   5   1       18.77       38.58     10.06 o 
 -11   5   1     3717.95     3306.82     80.06 o 
 -10   5   1      127.09      138.45      6.68 o 
  -9   5   1      479.02      357.05     12.37 o 
  -8   5   1        0.44        4.97      3.75 o 
  -7   5   1      192.35      243.97     10.79 o 
  -6   5   1     1617.55     1606.03     26.89 o 
  -5   5   1     1769.44     1749.03     90.84 o 
  -4   5   1      611.81      621.03     93.41 o 
  -3   5   1      254.80      186.99     21.56 o 
  -2   5   1      574.06      547.28     35.20 o 
  -1   5   1      362.28      427.51     31.13 o 
   0   5   1      516.50      610.61     34.37 o 
   1   5   1        4.71      124.74     21.33 o 
   2   5   1        3.55        8.24      6.09 o 
   3   5   1       19.15       34.38      4.84 o 
   4   5   1     5320.00     5362.70    124.73 o 
   5   5   1      144.30      209.13     17.42 o 
   6   5   1     3365.31     3542.93     47.93 o 
   7   5   1      369.07      381.52     16.67 o 
   8   5   1     1478.52     1423.37     39.66 o 
   9   5   1     1294.89     1241.79     57.76 o 
  10   5   1      423.68      484.46     26.44 o 
  11   5   1       48.24       40.64      7.59 o 
  12   5   1      116.13      127.59     11.96 o 
  13   5   1      111.52       99.59     10.92 o 
  14   5   1      384.14      396.58     19.65 o 
  15   5   1       85.59      119.64     11.51 o 
  16   5   1        1.48        2.50      5.37 o 
  17   5   1        0.31        2.16      4.58 o 
  18   5   1        2.62       15.83      4.60 o 
  19   5   1        8.46       11.49      2.24 o 
 -19   6   1       30.79       34.54     10.84 o 
 -18   6   1        1.91       10.50      4.12 o 
 -17   6   1       64.39       63.44      7.40 o 
 -16   6   1       39.55       32.60      6.75 o 
 -15   6   1      433.55      412.98     18.93 o 
 -14   6   1      900.10      858.07     27.77 o 
 -13   6   1      353.32      396.13     19.69 o 
 -12   6   1        6.14       29.80      4.83 o 
 -11   6   1      110.61      166.49      9.17 o 
 -10   6   1     2342.38     2411.72     33.04 o 
  -9   6   1        8.70       12.59      3.55 o 
  -8   6   1     1430.47     1450.25     34.24 o 
  -7   6   1      122.60      184.94     11.86 o 
  -6   6   1        1.88        6.58      5.40 o 
  -5   6   1      306.47      234.73     18.35 o 
  -4   6   1     2239.59     2303.74     56.18 o 
  -3   6   1      108.45       86.81     46.73 o 
  -2   6   1      992.31      882.25     35.50 o 
  -1   6   1     1659.26     1822.70    256.66 o 
   0   6   1     2315.81     2258.11    221.31 o 
   1   6   1      305.43      357.70     56.89 o 
   2   6   1     5894.66     5744.44     88.73 o 
   3   6   1        0.14        6.67      6.16 o 
   4   6   1      313.59      356.72     66.87 o 
   5   6   1     1137.58     1227.66    182.19 o 
   6   6   1       20.32       55.45      7.30 o 
   7   6   1       27.06       58.53     12.51 o 
   8   6   1     4204.77     3956.41    104.02 o 
   9   6   1      241.60      253.05     14.50 o 
  10   6   1       28.84       42.48      5.22 o 
  11   6   1       47.41       35.24      7.58 o 
  12   6   1      965.43      856.09     28.29 o 
  13   6   1     2640.16     2502.61     47.35 o 
  14   6   1      181.25      204.90     14.12 o 
  15   6   1      754.35      811.09     25.30 o 
  16   6   1       29.66       24.84      5.91 o 
  17   6   1       85.70       97.74      8.08 o 
  18   6   1      369.23      384.81     37.44 o 
 -18   7   1      325.04      319.13      9.91 o 
 -17   7   1      345.51      382.27     13.31 o 
 -16   7   1       28.81       18.77      4.95 o 
 -15   7   1      256.60      270.31     13.88 o 
 -14   7   1       35.55       32.46      6.57 o 
 -13   7   1      657.38      595.94     14.22 o 
 -12   7   1      187.95      254.39     10.27 o 
 -11   7   1       89.54      101.58      7.24 o 
 -10   7   1       84.18       62.99      6.30 o 
  -9   7   1      759.99      701.24     14.28 o 
  -8   7   1      259.93      248.91     26.00 o 
  -7   7   1      942.06      843.10     29.80 o 
  -6   7   1      928.78      987.37     19.48 o 
  -5   7   1       61.25       49.09     14.33 o 
  -4   7   1       14.06       22.28      5.35 o 
  -3   7   1      188.29      217.15     10.85 o 
  -2   7   1       21.04       27.01      5.01 o 
  -1   7   1       77.94       83.21      5.51 o 
   0   7   1       10.16       16.94      3.22 o 
   1   7   1      543.99      569.42     12.98 o 
   2   7   1       82.50       71.45      5.36 o 
   3   7   1      138.54      127.20      6.26 o 
   4   7   1      882.12      711.89     35.07 o 
   5   7   1       25.26       23.51      4.17 o 
   6   7   1       34.46      103.69      8.20 o 
   7   7   1      159.71      249.14     26.68 o 
   8   7   1     1101.07     1102.73     29.55 o 
   9   7   1       60.68       54.53      5.09 o 
  10   7   1      438.88      385.84     12.41 o 
  11   7   1       28.24       56.62      6.91 o 
  12   7   1       31.69       50.54      7.98 o 
  13   7   1      209.93      175.55     10.21 o 
  14   7   1      208.30      238.36      8.32 o 
  15   7   1      761.40      672.86     20.41 o 
  16   7   1      568.86      643.47     17.79 o 
  17   7   1      308.66      326.09     10.62 o 
 -16   8   1      106.33       78.48      5.38 o 
 -15   8   1        4.15        1.93      1.72 o 
 -14   8   1       27.78       53.01      4.07 o 
 -13   8   1      638.00      606.15     45.68 o 
 -12   8   1      142.92      174.20     13.58 o 
 -11   8   1        0.86        4.40      4.21 o 
 -10   8   1        7.21       13.19      4.70 o 
  -9   8   1       24.94       43.50     16.49 o 
  -8   8   1        1.62       12.76      4.46 o 
  -7   8   1      464.27      449.90     27.55 o 
  -6   8   1      420.23      418.16     13.98 o 
  -5   8   1      149.22      183.16     42.99 o 
  -4   8   1      259.14      252.46     14.76 o 
  -3   8   1      297.25      291.05     14.89 o 
  -2   8   1      121.72      159.13      7.71 o 
  -1   8   1      758.95      895.15     42.86 o 
   0   8   1        0.85       38.27      4.50 o 
   1   8   1      674.72      723.19     15.32 o 
   2   8   1      126.27      143.64      7.43 o 
   3   8   1       12.28        9.57      4.79 o 
   4   8   1       34.95       51.66      5.70 o 
   5   8   1        0.97       17.16      4.21 o 
   6   8   1       45.49       68.42      6.20 o 
   7   8   1       18.03       35.47      7.67 o 
   8   8   1     1704.61     1640.98     65.72 o 
   9   8   1       92.92       91.00      8.72 o 
  10   8   1       22.31       20.54      5.61 o 
  11   8   1        0.26        5.56      2.64 o 
  12   8   1      118.15      138.46     10.86 o 
  13   8   1       48.80       65.56      5.86 o 
  14   8   1      660.29      664.69     32.94 o 
  15   8   1      109.75      108.74      6.42 o 
 -13   9   1       24.29       12.47      3.34 o 
 -12   9   1        6.57        3.52      2.09 o 
 -11   9   1       94.05       81.33      6.73 o 
 -10   9   1       16.90        8.95      4.18 o 
  -9   9   1      348.12      420.64     41.20 o 
  -8   9   1        4.15        3.23      3.58 o 
  -7   9   1       13.93       16.29      8.49 o 
  -6   9   1     1076.63     1040.25     53.94 o 
  -5   9   1        5.83        7.84      3.90 o 
  -4   9   1       24.25       23.63     14.56 o 
  -3   9   1     1390.86     1390.73     29.05 o 
  -2   9   1      606.41      655.63     92.93 o 
  -1   9   1      510.97      496.04     20.23 o 
   0   9   1      291.86      382.26     17.44 o 
   1   9   1      846.13      880.70     56.86 o 
   2   9   1      570.61      543.31     31.22 o 
   3   9   1       15.24       11.21      4.75 o 
   4   9   1      379.79      364.02     12.75 o 
   5   9   1       59.79       75.23      6.18 o 
   6   9   1     1051.74     1044.98     19.84 o 
   7   9   1        0.46        7.00      4.35 o 
   8   9   1       36.98       37.42      5.93 o 
   9   9   1       79.00       98.56      7.94 o 
  10   9   1       40.98       67.55      7.63 o 
  11   9   1       37.40       27.40      5.21 o 
  12   9   1      315.42      279.94     11.07 o 
  13   9   1      490.10      431.35     11.22 o 
 -12  10   1        0.79       -0.13      1.95 o 
 -11  10   1      145.39      209.61      9.17 o 
 -10  10   1      570.54      534.97     15.94 o 
  -9  10   1      369.69      362.08     14.27 o 
  -8  10   1      199.87      226.55     11.11 o 
  -7  10   1      529.15      520.28     81.99 o 
  -6  10   1       28.89       43.92      4.78 o 
  -5  10   1       19.73       58.44      6.88 o 
  -4  10   1      531.29      537.81     87.30 o 
  -3  10   1      630.82      672.24     29.97 o 
  -2  10   1        1.38       14.32      5.74 o 
  -1  10   1      526.01      536.61     34.53 o 
   0  10   1       24.15       39.01     19.65 o 
   1  10   1      908.75      827.40     88.43 o 
   2  10   1      594.54      538.92     26.25 o 
   3  10   1      198.97      205.99     43.20 o 
   4  10   1       68.31      110.83     31.49 o 
   5  10   1      450.04      513.63     31.63 o 
   6  10   1      374.35      384.61     90.32 o 
   7  10   1       23.60       31.32      6.14 o 
   8  10   1       26.06       33.15      5.78 o 
   9  10   1       10.24       33.04      5.25 o 
  10  10   1       10.97        4.23      3.19 o 
  11  10   1       94.39      110.37      6.11 o 
  -8  11   1      180.48      193.02      8.03 o 
  -7  11   1      266.55      270.39     28.35 o 
  -6  11   1       81.20       88.36      8.15 o 
  -5  11   1       35.31       21.29      2.74 o 
  -4  11   1      708.22      644.03     11.55 o 
  -3  11   1       43.96       30.84      3.73 o 
  -2  11   1       35.76       32.05     11.16 o 
  -1  11   1       53.68       41.60      6.58 o 
   0  11   1      772.07      690.87     25.02 o 
   1  11   1      324.20      323.61     10.96 o 
   2  11   1       69.48       58.60     11.66 o 
   3  11   1       25.37       31.46      2.67 o 
   4  11   1       71.32       68.21      7.54 o 
   5  11   1        6.24       21.14      2.95 o 
   6  11   1        3.99        9.78      5.08 o 
   7  11   1      107.41       85.81      7.15 o 
 -21   0   2       27.18       21.43      4.93 o 
 -20   0   2      230.04      251.22     12.95 o 
 -19   0   2      847.66      792.06     23.94 o 
 -18   0   2      148.27      173.93     12.79 o 
 -17   0   2     1999.20     1995.29     29.78 o 
 -16   0   2       36.98       29.73      8.38 o 
 -15   0   2      737.15      734.36     28.95 o 
 -14   0   2      156.05      129.53     10.06 o 
 -13   0   2       93.52      101.94     17.27 o 
 -12   0   2     1329.70     1215.28     51.00 o 
 -11   0   2     2511.23     2351.27     65.90 o 
 -10   0   2      103.47       73.60     12.45 o 
  -9   0   2     2062.75     1984.12     52.84 o 
  -8   0   2       19.57       26.02      7.32 o 
  -7   0   2     4960.77     5050.24     71.12 o 
  -6   0   2    10616.66    10446.35     92.63 o 
  -5   0   2    45453.26    41877.34    163.71 o 
  -4   0   2     6921.14     6507.16     56.12 o 
  -3   0   2     4480.38     4228.28     38.93 o 
  -2   0   2    24125.09    22601.93     79.68 o 
  -1   0   2     3576.97     3261.74     26.90 o 
   0   0   2    10006.22     9545.77     53.32 o 
   1   0   2     2357.83     2064.22     28.39 o 
   2   0   2      100.63      192.30     10.74 o 
   3   0   2     3648.85     3401.45     49.40 o 
   4   0   2     1229.35     1299.24     34.64 o 
   5   0   2     2526.95     2577.15     53.03 o 
   6   0   2     7425.92     7680.18     97.34 o 
   7   0   2    14962.97    15508.42    152.52 o 
   8   0   2     9110.46    10307.08    133.40 o 
   9   0   2     1386.88     1555.92     55.33 o 
  10   0   2    11924.62    12219.76    163.86 o 
  11   0   2       47.39       45.62     12.45 o 
  12   0   2     2505.98     2492.84     80.77 o 
  13   0   2      707.36      612.91     42.15 o 
  14   0   2      104.02      173.07     11.16 o 
  15   0   2      515.77      390.87     18.36 o 
  16   0   2     1523.35     1332.12     32.80 o 
  17   0   2     1602.97     1467.49     33.20 o 
  18   0   2      118.22       72.20      8.57 o 
  19   0   2        0.05        6.58      4.50 o 
  20   0   2     1063.08     1060.80     18.65 o 
 -22   1   2        6.38       -0.91      3.14 o 
 -21   1   2        6.79        5.60      4.16 o 
 -20   1   2        0.21        9.89      7.04 o 
 -19   1   2      227.58      240.92      9.88 o 
 -18   1   2      264.66      267.74     46.63 o 
 -17   1   2       37.26       21.44      4.22 o 
 -16   1   2      258.48      256.70      7.83 o 
 -15   1   2     2554.00     2180.25     27.31 o 
 -14   1   2     2618.64     2652.76     66.18 o 
 -13   1   2      749.98      726.68     54.78 o 
 -12   1   2      199.16      179.52     26.17 o 
 -11   1   2     1267.47     1173.89     53.59 o 
 -10   1   2     2930.84     2801.81    398.61 o 
  -9   1   2     2796.61     2831.86     44.17 o 
  -8   1   2      360.69      384.06     59.08 o 
  -7   1   2     2016.42     1887.90    121.50 o 
  -6   1   2     3120.90     3222.52     42.21 o 
  -5   1   2      636.93      776.93     12.63 o 
  -4   1   2     1199.89     1210.18     17.31 o 
  -3   1   2      234.48      318.71      6.11 o 
  -2   1   2        4.37       36.18     14.94 o 
  -1   1   2     5061.65     4373.48     76.38 o 
   0   1   2     1531.57     1506.93     19.54 o 
   1   1   2       66.62       45.63      3.36 o 
   2   1   2     1193.12     1219.30     12.60 o 
   3   1   2     3303.75     3080.25     40.48 o 
   4   1   2      573.18      510.28    110.23 o 
   5   1   2      455.88      591.66     12.66 o 
   6   1   2     5730.47     5387.71     65.41 o 
   7   1   2        0.65       17.76      5.99 o 
   8   1   2     4022.16     4582.97    234.33 o 
   9   1   2      308.47      365.16     70.21 o 
  10   1   2       31.55       46.10      8.21 o 
  11   1   2     2406.16     2426.79    263.41 o 
  12   1   2      468.77      449.77     11.77 o 
  13   1   2       54.01       61.94      5.01 o 
  14   1   2      485.08      481.45     13.19 o 
  15   1   2      174.14      116.33      7.58 o 
  16   1   2       58.95       33.81      4.09 o 
  17   1   2      379.04      314.47     10.90 o 
  18   1   2       68.91       62.18     12.58 o 
  19   1   2     1011.09      880.44     21.63 o 
  20   1   2      129.87      116.85      5.14 o 
 -22   2   2       32.87       50.57      4.53 o 
 -21   2   2       35.06       30.29      5.26 o 
 -20   2   2       23.89       28.10      6.19 o 
 -19   2   2        6.47       28.67      3.57 o 
 -18   2   2       74.92       70.16      5.98 o 
 -17   2   2       51.85       63.03      5.96 o 
 -16   2   2       15.02       37.73      5.27 o 
 -15   2   2       29.40       30.42      3.48 o 
 -14   2   2      117.90       88.54      5.32 o 
 -13   2   2       79.23      141.98      6.03 o 
 -12   2   2     2251.36     2077.68     69.96 o 
 -11   2   2      122.30       93.88     10.21 o 
 -10   2   2        7.87       16.59      9.19 o 
  -9   2   2     2999.67     3138.62     38.31 o 
  -8   2   2     2598.51     2944.70     61.80 o 
  -7   2   2     8290.72     8090.06     70.54 o 
  -6   2   2     5093.52     4843.81     41.61 o 
  -5   2   2     4560.63     4921.96     29.95 o 
  -4   2   2    22506.64    22303.88    250.70 o 
  -3   2   2      894.56      723.41     11.00 o 
  -2   2   2      462.15      420.80     22.18 o 
  -1   2   2    14772.90    13451.91     63.86 o 
   0   2   2    61363.60    53518.50   1879.22 o 
   1   2   2     5425.18     5431.59     32.03 o 
   2   2   2    41407.09    38930.27    111.77 o 
   3   2   2      287.68      279.14      9.93 o 
   4   2   2     1114.05     1144.61     18.87 o 
   5   2   2     7222.20     7364.57     47.06 o 
   6   2   2      466.76      548.15     23.31 o 
   7   2   2        1.68        7.64      4.16 o 
   8   2   2     2068.66     2195.72     41.54 o 
   9   2   2     1406.16     1467.67    195.11 o 
  10   2   2       41.22       30.98     18.67 o 
  11   2   2       99.10      123.08     19.53 o 
  12   2   2      367.27      454.51     12.55 o 
  13   2   2        3.95        5.37      3.46 o 
  14   2   2       62.77       71.73      6.50 o 
  15   2   2      792.24      805.71     18.64 o 
  16   2   2      296.70      297.55     11.48 o 
  17   2   2       69.03       62.51      4.78 o 
  18   2   2       19.15       33.74     12.26 o 
  19   2   2       23.46       23.31      5.15 o 
  20   2   2      358.89      370.97     11.48 o 
 -21   3   2      106.91       95.21      6.78 o 
 -20   3   2      368.54      332.01     17.41 o 
 -19   3   2      304.06      272.03     13.48 o 
 -18   3   2        0.23        7.07      4.73 o 
 -17   3   2     1907.01     1627.40     36.70 o 
 -16   3   2        9.29        6.03      4.29 o 
 -15   3   2     1482.88     1429.32     20.01 o 
 -14   3   2        0.58        0.23      2.59 o 
 -13   3   2       93.54       68.40      4.77 o 
 -12   3   2     1337.43     1225.02     26.02 o 
 -11   3   2      429.17      424.59     30.96 o 
 -10   3   2      187.62      181.51     19.97 o 
  -9   3   2      736.30      668.70     58.10 o 
  -8   3   2     2455.18     2530.74     47.00 o 
  -7   3   2      104.49       84.00     26.00 o 
  -6   3   2     9112.86     9259.36     75.14 o 
  -5   3   2     3693.90     3548.93    328.74 o 
  -4   3   2     9095.42     8401.73     49.55 o 
  -3   3   2     1537.25     1350.45     24.28 o 
  -2   3   2      320.48      338.48      8.48 o 
  -1   3   2     4774.25     4580.27     37.99 o 
   0   3   2     9564.39     8846.63    117.85 o 
   1   3   2     2434.87     2591.64    151.91 o 
   2   3   2     2911.34     2981.79     36.16 o 
   3   3   2     8758.57     9157.54     68.10 o 
   4   3   2       16.84       37.03      5.87 o 
   5   3   2      217.94      217.99     12.61 o 
   6   3   2     3442.83     3645.47    253.66 o 
   7   3   2      136.00      194.23     39.04 o 
   8   3   2      280.20      295.31     25.50 o 
   9   3   2     4737.62     4943.55    107.81 o 
  10   3   2      536.08      543.23     37.10 o 
  11   3   2      339.60      343.50     10.97 o 
  12   3   2       30.87       35.78      4.76 o 
  13   3   2       58.00      121.35      7.58 o 
  14   3   2      921.04      748.31     18.49 o 
  15   3   2      340.22      308.22     17.17 o 
  16   3   2        9.50       18.91      6.08 o 
  17   3   2       29.39       23.22      5.96 o 
  18   3   2      737.62      739.26     61.46 o 
  19   3   2       19.85       16.32      4.32 o 
  20   3   2       27.08       48.26     13.23 o 
 -21   4   2       50.43       65.18      5.05 o 
 -20   4   2      807.68      823.47     52.20 o 
 -19   4   2       20.18       40.47      6.15 o 
 -18   4   2      622.86      613.10     21.35 o 
 -17   4   2      777.89      750.43     25.13 o 
 -16   4   2      405.38      451.62     20.56 o 
 -15   4   2      790.51      856.82     28.25 o 
 -14   4   2      120.23      150.95     12.63 o 
 -13   4   2     1843.54     1812.67     54.88 o 
 -12   4   2      365.71      342.83     14.81 o 
 -11   4   2        8.26       28.00      5.54 o 
 -10   4   2     4468.00     4291.14     94.00 o 
  -9   4   2      388.69      454.45    135.88 o 
  -8   4   2      320.74      391.61     51.95 o 
  -7   4   2     2468.18     2390.71     43.67 o 
  -6   4   2        5.75       17.34      5.57 o 
  -5   4   2       42.04       67.69      7.59 o 
  -4   4   2      756.78      774.95     16.95 o 
  -3   4   2     5364.43     5315.94    103.33 o 
  -2   4   2       83.53      147.52    112.36 o 
  -1   4   2       36.22       29.05      8.51 o 
   0   4   2     2715.04     2739.52     36.64 o 
   1   4   2     1423.50     1515.32     40.65 o 
   2   4   2     3715.72     3792.61    119.16 o 
   3   4   2      125.05      204.99     11.41 o 
   4   4   2     6077.76     6484.93     65.25 o 
   5   4   2     2477.79     2360.60     29.81 o 
   6   4   2     1358.41     1599.76     39.42 o 
   7   4   2      295.24      286.76     35.01 o 
   8   4   2      302.28      241.01     23.51 o 
   9   4   2      496.25      541.79     35.58 o 
  10   4   2      511.98      513.02     17.88 o 
  11   4   2      457.01      502.54     18.34 o 
  12   4   2     1222.00     1340.30     30.60 o 
  13   4   2      210.38      191.59     14.34 o 
  14   4   2       23.09       24.86      7.25 o 
  15   4   2      257.98      358.80     18.44 o 
  16   4   2        5.53       11.75      5.78 o 
  17   4   2       76.02       79.91      8.72 o 
  18   4   2      742.32      635.41     12.79 o 
  19   4   2      103.23       85.57     18.17 o 
 -20   5   2      796.08      839.69     12.01 o 
 -19   5   2        0.68       27.18      5.19 o 
 -18   5   2       59.13       84.35      8.46 o 
 -17   5   2     1156.35     1124.95     29.51 o 
 -16   5   2      662.48      545.28     22.16 o 
 -15   5   2       23.19       33.95      7.84 o 
 -14   5   2     6330.72     5934.45     74.05 o 
 -13   5   2      152.14      220.98     15.04 o 
 -12   5   2      400.64      330.45     19.10 o 
 -11   5   2       99.02      105.56      9.53 o 
 -10   5   2      391.40      401.05     12.83 o 
  -9   5   2      137.81       91.20     13.33 o 
  -8   5   2     1281.24     1236.23     28.48 o 
  -7   5   2      274.79      245.53     16.06 o 
  -6   5   2      398.95      387.16     22.03 o 
  -5   5   2      791.63      584.49     22.77 o 
  -4   5   2      326.36      436.01     26.00 o 
  -3   5   2     3891.28     4213.65     97.62 o 
  -2   5   2     9689.20     9537.60    145.29 o 
  -1   5   2     1115.09     1080.44     47.83 o 
   0   5   2      904.68      928.66     43.53 o 
   1   5   2       94.49      191.03     20.16 o 
   2   5   2       27.11       51.68     20.55 o 
   3   5   2     3532.84     3508.95     38.26 o 
   4   5   2    10238.45     9901.94    240.31 o 
   5   5   2     2022.04     1844.37     33.88 o 
   6   5   2     1464.21     1565.67     33.01 o 
   7   5   2      265.46      255.38     14.09 o 
   8   5   2      840.67      850.79     15.38 o 
   9   5   2        0.42        5.66      3.73 o 
  10   5   2        3.48       11.00      5.94 o 
  11   5   2      380.18      354.81     15.88 o 
  12   5   2        0.27        3.37      5.45 o 
  13   5   2      117.64      120.09     11.90 o 
  14   5   2      136.34      152.83     12.92 o 
  15   5   2      195.12      193.10     13.74 o 
  16   5   2       23.09       33.31      7.03 o 
  17   5   2      128.29       87.62      8.47 o 
  18   5   2       78.47       57.89      3.95 o 
 -19   6   2       58.78       59.28      5.47 o 
 -18   6   2      514.94      452.50     15.64 o 
 -17   6   2       41.34       61.77      7.60 o 
 -16   6   2      138.49      172.15     12.34 o 
 -15   6   2       99.59      136.41     11.95 o 
 -14   6   2      297.98      216.13     14.74 o 
 -13   6   2       16.49       31.21      4.96 o 
 -12   6   2       23.53       26.30      7.10 o 
 -11   6   2       10.28       11.62      5.87 o 
 -10   6   2      997.83     1083.46     97.82 o 
  -9   6   2     1130.31     1070.78     37.18 o 
  -8   6   2     1172.45     1239.36     19.82 o 
  -7   6   2       54.49       47.11      5.92 o 
  -6   6   2        5.12        8.73      6.02 o 
  -5   6   2        0.83        5.56      6.08 o 
  -4   6   2     4546.26     4338.31    245.82 o 
  -3   6   2      586.11      594.13     37.68 o 
  -2   6   2       63.25       88.75     36.70 o 
  -1   6   2       67.37      112.42     22.41 o 
   0   6   2     2042.27     2146.44    182.77 o 
   1   6   2      262.94      319.77     34.59 o 
   2   6   2      350.49      335.34     22.11 o 
   3   6   2        0.44       60.23     10.23 o 
   4   6   2     2875.92     2762.96    142.69 o 
   5   6   2      443.67      365.73     34.77 o 
   6   6   2      182.59      127.22      8.42 o 
   7   6   2       14.66       22.49      6.29 o 
   8   6   2       96.60       75.96      7.62 o 
   9   6   2      152.54      147.86      7.51 o 
  10   6   2      749.96      638.45     24.26 o 
  11   6   2       72.78       51.70      8.51 o 
  12   6   2      218.18      229.33      9.78 o 
  13   6   2      224.06      192.77     10.35 o 
  14   6   2      248.86      221.33     14.25 o 
  15   6   2        7.20        9.89      5.34 o 
  16   6   2      166.29      200.29     11.88 o 
  17   6   2        1.63        3.47      2.09 o 
 -18   7   2      166.93      153.58      7.65 o 
 -17   7   2      483.37      475.75     15.18 o 
 -16   7   2       17.01       25.90      5.36 o 
 -15   7   2      400.90      359.61     16.09 o 
 -14   7   2      570.05      577.97     21.38 o 
 -13   7   2      114.15       91.55      6.58 o 
 -12   7   2       18.42       18.05      4.24 o 
 -11   7   2      123.16      116.26     10.35 o 
 -10   7   2       23.11       26.69      4.93 o 
  -9   7   2      556.00      582.67     13.17 o 
  -8   7   2      764.46      773.96     25.63 o 
  -7   7   2        0.78        7.51      3.62 o 
  -6   7   2       23.82       27.87      4.98 o 
  -5   7   2        4.30       21.57      3.81 o 
  -4   7   2      275.74      290.97     16.26 o 
  -3   7   2      845.00      872.92     16.37 o 
  -2   7   2       66.54       53.57      4.65 o 
  -1   7   2       48.70       83.39      7.45 o 
   0   7   2       34.42       42.67     10.24 o 
   1   7   2     1413.55     1528.90     21.73 o 
   2   7   2       13.79       31.58      7.69 o 
   3   7   2      164.59      200.10     32.91 o 
   4   7   2     3364.71     3223.75    152.57 o 
   5   7   2     2197.42     2036.62     27.53 o 
   6   7   2      427.20      459.04     13.43 o 
   7   7   2       17.54       25.63     21.00 o 
   8   7   2      318.29      310.65     12.50 o 
   9   7   2        1.85        3.19      3.07 o 
  10   7   2       63.91       91.81      6.28 o 
  11   7   2        3.69        7.53      5.12 o 
  12   7   2       11.52       30.66      4.37 o 
  13   7   2      108.05       97.34      6.04 o 
  14   7   2       75.11       95.98      8.96 o 
  15   7   2      720.88      705.75     20.06 o 
  16   7   2       79.15       77.89      6.33 o 
 -16   8   2       20.71       31.57      4.12 o 
 -15   8   2      216.11      179.65      9.37 o 
 -14   8   2      265.31      253.04     12.04 o 
 -13   8   2     1138.47     1098.38     45.97 o 
 -12   8   2        0.20        2.12      2.88 o 
 -11   8   2       17.00       20.63      4.01 o 
 -10   8   2      274.45      260.45     10.44 o 
  -9   8   2      167.22      173.34      9.45 o 
  -8   8   2      253.56      240.08     11.00 o 
  -7   8   2      114.65      157.36     51.76 o 
  -6   8   2      838.41      870.97    179.96 o 
  -5   8   2      884.75      859.50     36.74 o 
  -4   8   2      590.71      573.50    112.90 o 
  -3   8   2      931.82     1106.72     28.79 o 
  -2   8   2       48.33       99.84     15.83 o 
  -1   8   2       12.16       18.47      5.28 o 
   0   8   2     1112.27     1154.79     34.23 o 
   1   8   2       38.88       60.13     12.04 o 
   2   8   2      375.65      337.04     13.92 o 
   3   8   2     2037.67     2008.10    206.88 o 
   4   8   2      322.75      329.06     53.89 o 
   5   8   2     2627.45     2595.66     85.19 o 
   6   8   2       31.66       89.61      6.63 o 
   7   8   2      366.54      329.69     11.50 o 
   8   8   2        2.99        7.77      5.29 o 
   9   8   2     1511.54     1414.57     29.22 o 
  10   8   2       15.39       11.30      2.61 o 
  11   8   2      454.25      446.46     15.49 o 
  12   8   2      908.62      872.25     54.86 o 
  13   8   2       87.73       78.66      4.72 o 
  14   8   2       22.21       43.73      4.93 o 
 -14   9   2       96.59       87.93      5.44 o 
 -13   9   2        1.13        3.37      1.78 o 
 -12   9   2       11.25       15.00      3.72 o 
 -11   9   2        0.38       15.13      4.37 o 
 -10   9   2      111.75      102.61      8.89 o 
  -9   9   2       35.04       37.66     14.91 o 
  -8   9   2        3.31       27.87      4.76 o 
  -7   9   2       20.30       26.50      4.86 o 
  -6   9   2       21.51       24.01      4.89 o 
  -5   9   2      107.21      135.40      8.98 o 
  -4   9   2        1.80        9.49      6.37 o 
  -3   9   2       77.14       67.48      6.38 o 
  -2   9   2      324.76      308.74     16.51 o 
  -1   9   2      497.30      570.40     21.36 o 
   0   9   2       33.97       26.08      4.58 o 
   1   9   2      385.38      345.82     16.47 o 
   2   9   2       89.13       87.35     28.66 o 
   3   9   2      544.96      520.20     28.17 o 
   4   9   2       21.69       21.95      4.24 o 
   5   9   2      581.57      612.70    166.92 o 
   6   9   2     1591.46     1612.24     84.21 o 
   7   9   2        2.98        9.67      3.65 o 
   8   9   2      315.91      288.96     10.03 o 
   9   9   2     1756.22     1791.99     34.94 o 
  10   9   2      134.84      117.55      9.06 o 
  11   9   2        9.86       15.90      4.30 o 
  12   9   2      344.59      313.14     10.95 o 
 -12  10   2      409.84      432.80     11.47 o 
 -11  10   2      193.48      212.71      9.49 o 
 -10  10   2      549.66      515.51     21.63 o 
  -9  10   2     1026.04      932.80     20.73 o 
  -8  10   2      220.19      233.27     28.93 o 
  -7  10   2      338.28      347.46     53.26 o 
  -6  10   2      915.55      855.75     30.76 o 
  -5  10   2       22.11       15.18      3.80 o 
  -4  10   2      979.39      941.23     49.04 o 
  -3  10   2       18.10       13.36      3.72 o 
  -2  10   2       28.68       46.91      6.50 o 
  -1  10   2      549.07      515.55     24.26 o 
   0  10   2       13.12       13.26      3.65 o 
   1  10   2       53.75       36.48      6.11 o 
   2  10   2      351.46      341.10     19.97 o 
   3  10   2        7.40       16.45      7.30 o 
   4  10   2      203.48      179.02     48.21 o 
   5  10   2      205.50      216.37     22.96 o 
   6  10   2      346.69      359.28     15.93 o 
   7  10   2      746.90      710.08     21.05 o 
   8  10   2        3.75        8.09      4.35 o 
   9  10   2       39.02       38.86      5.35 o 
  10  10   2      142.21      162.39      8.05 o 
  -8  11   2        1.31        7.08      2.70 o 
  -7  11   2        6.71       13.49      2.25 o 
  -6  11   2       20.72       20.50      2.10 o 
  -5  11   2      140.21      121.53      4.15 o 
  -4  11   2      146.39      133.10      6.94 o 
  -3  11   2       81.21       83.79      4.57 o 
  -2  11   2        7.40       17.25      2.81 o 
  -1  11   2       63.82       76.01     17.39 o 
   0  11   2      139.68      131.16     10.92 o 
   1  11   2       28.25       38.74      6.72 o 
   2  11   2       47.64       52.57      3.88 o 
   3  11   2        0.31        3.10      1.94 o 
   4  11   2        1.01        5.76      2.27 o 
   5  11   2        3.00        2.09      1.98 o 
   6  11   2      260.76      231.87     28.69 o 
   7  11   2       12.64       21.94      2.20 o 
 -22   1   3      104.19      150.86      7.89 o 
 -21   1   3      496.90      524.46     16.53 o 
 -20   1   3       20.97       41.03     11.20 o 
 -19   1   3      143.78      181.31     15.12 o 
 -18   1   3        9.42       15.17      3.90 o 
 -17   1   3      498.53      477.54     10.36 o 
 -16   1   3      118.97      167.38      7.30 o 
 -15   1   3     2275.52     2145.57     35.83 o 
 -14   1   3     1001.68      946.23     27.19 o 
 -13   1   3      214.59      193.40     37.52 o 
 -12   1   3      700.61      675.03     26.89 o 
 -11   1   3        9.64       18.30      5.59 o 
 -10   1   3      573.28      579.38     49.39 o 
  -9   1   3    14466.95    13716.50    664.97 o 
  -8   1   3       33.20       21.32     14.30 o 
  -7   1   3     4931.51     4812.68    301.10 o 
  -6   1   3    18569.91    17837.02     84.47 o 
  -5   1   3      628.93      572.26     13.54 o 
  -4   1   3     2089.05     2027.66     17.74 o 
  -3   1   3      137.77      170.30     39.29 o 
  -2   1   3      267.96      229.39      6.81 o 
  -1   1   3    29958.87    26818.49    267.92 o 
   0   1   3     5003.89     4636.91     46.52 o 
   1   1   3      488.34      535.42     11.89 o 
   2   1   3     7133.47     6973.36    282.42 o 
   3   1   3     5192.38     5436.88     45.87 o 
   4   1   3      230.57      201.79     40.93 o 
   5   1   3       91.87      119.01      8.12 o 
   6   1   3      261.59      171.31     18.22 o 
   7   1   3     1905.04     2044.32    276.22 o 
   8   1   3      891.37      900.26     43.37 o 
   9   1   3      536.61      421.81     29.65 o 
  10   1   3     1078.70     1040.20     50.72 o 
  11   1   3        0.14        3.11      6.76 o 
  12   1   3     4371.61     4040.93     36.56 o 
  13   1   3      683.76      661.25     15.24 o 
  14   1   3      684.82      670.00     16.68 o 
  15   1   3      164.34      122.43      8.79 o 
  16   1   3      267.32      285.41     10.79 o 
  17   1   3      208.30      225.51     21.41 o 
  18   1   3        3.29       15.33      3.27 o 
  19   1   3      177.16      230.48     10.62 o 
  20   1   3      374.82      350.09     10.74 o 
 -22   2   3       19.82       29.43      4.20 o 
 -21   2   3       87.00       34.63      5.68 o 
 -20   2   3      483.39      436.22     48.53 o 
 -19   2   3       21.61       24.99      5.31 o 
 -18   2   3       12.64       27.40      4.57 o 
 -17   2   3        8.00        8.92      3.31 o 
 -16   2   3       11.24       23.61      3.46 o 
 -15   2   3     3779.01     3615.33     38.73 o 
 -14   2   3       86.17       99.72      5.21 o 
 -13   2   3      391.26      336.61     29.98 o 
 -12   2   3      667.53      601.80     77.06 o 
 -11   2   3        1.41        5.27      4.26 o 
 -10   2   3      367.89      313.86     15.64 o 
  -9   2   3       27.40       50.70      7.04 o 
  -8   2   3      141.20      214.43     10.60 o 
  -7   2   3      345.63      360.58      9.81 o 
  -6   2   3     9746.00     9052.64     50.86 o 
  -5   2   3      855.45      853.50     14.55 o 
  -4   2   3      396.47      369.07      9.72 o 
  -3   2   3       14.78       21.81      9.09 o 
  -2   2   3     9535.27     8987.76    370.99 o 
  -1   2   3    18051.56    17554.01    291.18 o 
   0   2   3    65725.59    62021.55    335.96 o 
   1   2   3        5.64       23.09      8.73 o 
   2   2   3    25721.10    24734.29    153.06 o 
   3   2   3      358.74      383.16     15.55 o 
   4   2   3      664.29      671.53     14.71 o 
   5   2   3     1041.37     1087.20     30.25 o 
   6   2   3     2060.79     2089.04    105.55 o 
   7   2   3      253.09      332.06     30.07 o 
   8   2   3        4.07       18.42      5.69 o 
   9   2   3        3.18       10.59     11.40 o 
  10   2   3      142.92      179.85     23.06 o 
  11   2   3      165.89      171.27      7.82 o 
  12   2   3     2527.23     2425.19     33.67 o 
  13   2   3     1993.23     1875.18     26.24 o 
  14   2   3      100.59       85.49      7.02 o 
  15   2   3       86.57      118.30      7.85 o 
  16   2   3        0.57        6.68      3.38 o 
  17   2   3      306.26      295.67     15.73 o 
  18   2   3       12.43       23.23      5.46 o 
  19   2   3       15.79       12.81      3.99 o 
  20   2   3      521.76      453.88     12.09 o 
 -22   3   3       55.56       72.20      5.01 o 
 -21   3   3      124.23      103.46     24.42 o 
 -20   3   3       79.72       93.92      9.30 o 
 -19   3   3     1032.48      960.40     25.17 o 
 -18   3   3      289.28      313.89     16.00 o 
 -17   3   3      268.48      279.15     15.88 o 
 -16   3   3      689.38      655.05     13.68 o 
 -15   3   3      506.27      506.14     10.56 o 
 -14   3   3     1093.98     1199.85     17.24 o 
 -13   3   3       22.44       45.75      4.04 o 
 -12   3   3       54.68       57.29     14.06 o 
 -11   3   3       62.83       47.00     11.53 o 
 -10   3   3      116.24      207.89     64.23 o 
  -9   3   3        0.51        9.81      4.52 o 
  -8   3   3     1562.51     1551.37     33.95 o 
  -7   3   3       64.25       48.70     16.26 o 
  -6   3   3     1788.33     1581.72     31.00 o 
  -5   3   3     2968.36     2985.07    108.58 o 
  -4   3   3      602.92      540.36     13.91 o 
  -3   3   3     2021.84     1927.09     34.72 o 
  -2   3   3     6628.42     6401.67    106.50 o 
  -1   3   3    11728.02    10952.81    108.74 o 
   0   3   3     5421.39     5387.71    125.84 o 
   1   3   3      509.06      547.33     18.85 o 
   2   3   3      466.15      469.49     28.38 o 
   3   3   3     2334.67     2441.48     21.68 o 
   4   3   3     2506.65     2662.58     36.33 o 
   5   3   3     3726.78     3727.70     71.84 o 
   6   3   3      689.73      833.97    124.45 o 
   7   3   3     1645.68     1934.67     62.98 o 
   8   3   3        5.21        6.50      8.65 o 
   9   3   3     1049.09     1069.86     51.60 o 
  10   3   3       25.16       28.92      4.22 o 
  11   3   3      947.71      975.88     18.54 o 
  12   3   3      208.47      264.60     11.60 o 
  13   3   3       70.81       58.66      7.48 o 
  14   3   3        4.91       20.02      6.37 o 
  15   3   3       10.90       19.47      6.49 o 
  16   3   3       14.09       23.84      6.54 o 
  17   3   3      566.69      546.91     34.96 o 
  18   3   3     1225.81     1167.96     61.85 o 
  19   3   3       13.22       27.58      6.11 o 
 -21   4   3      290.69      303.00     33.22 o 
 -20   4   3       87.44       71.52      6.57 o 
 -19   4   3       74.48       73.12      7.81 o 
 -18   4   3     1246.75     1158.64     29.54 o 
 -17   4   3        7.21        4.26      5.34 o 
 -16   4   3     3135.97     2750.06     49.63 o 
 -15   4   3        5.44       11.42      6.13 o 
 -14   4   3      167.51      168.85     11.37 o 
 -13   4   3       49.52       54.62      5.28 o 
 -12   4   3       95.63       92.94      8.28 o 
 -11   4   3      890.86      970.59     45.24 o 
 -10   4   3     1072.36     1091.57     73.20 o 
  -9   4   3       37.68       45.29     14.96 o 
  -8   4   3      118.72      138.58     38.16 o 
  -7   4   3     3034.33     2739.49     46.04 o 
  -6   4   3      714.55      910.69     25.41 o 
  -5   4   3     1475.78     1357.34     29.28 o 
  -4   4   3     2993.36     2753.11     39.63 o 
  -3   4   3       43.00       77.07      6.78 o 
  -2   4   3     1379.89     1438.69     48.51 o 
  -1   4   3      760.67      812.57     25.07 o 
   0   4   3       33.39       38.18      4.97 o 
   1   4   3     7680.42     8155.60     66.22 o 
   2   4   3     5590.68     6533.78     61.67 o 
   3   4   3       34.32       64.55      7.64 o 
   4   4   3     9416.59     9721.43     88.16 o 
   5   4   3      234.82      160.66     10.40 o 
   6   4   3      562.88      576.91     25.50 o 
   7   4   3     1296.30     1358.95     36.38 o 
   8   4   3      393.42      393.61     30.94 o 
   9   4   3      698.83      681.58     20.84 o 
  10   4   3       86.46       74.54      7.83 o 
  11   4   3      257.44      298.87     14.65 o 
  12   4   3      297.76      328.26     17.96 o 
  13   4   3      102.02       95.67     10.76 o 
  14   4   3       11.14        7.85      5.62 o 
  15   4   3      227.48      211.66     14.60 o 
  16   4   3      548.58      566.89     21.68 o 
  17   4   3        1.07       11.17      3.37 o 
  18   4   3       76.04       81.75      4.68 o 
  19   4   3      162.83      163.29      7.64 o 
 -20   5   3      774.41      694.51     16.97 o 
 -19   5   3       67.31       67.48      7.13 o 
 -18   5   3      246.45      268.19     14.05 o 
 -17   5   3      130.26      113.32     10.80 o 
 -16   5   3      747.90      803.29     26.87 o 
 -15   5   3       72.07       57.59      9.22 o 
 -14   5   3        2.22        9.86      6.20 o 
 -13   5   3       12.90       32.43      7.30 o 
 -12   5   3      428.75      355.55     15.54 o 
 -11   5   3     1510.19     1662.68     31.57 o 
 -10   5   3      139.82      165.14     43.12 o 
  -9   5   3        2.85       36.41      7.56 o 
  -8   5   3      167.59      204.90     15.19 o 
  -7   5   3        4.78        6.80      5.48 o 
  -6   5   3      515.53      653.81     93.53 o 
  -5   5   3      169.61      325.27     31.75 o 
  -4   5   3       22.87       45.18     12.41 o 
  -3   5   3       88.31      141.68     19.06 o 
  -2   5   3     5959.69     6076.48    114.12 o 
  -1   5   3      530.93      595.80     35.50 o 
   0   5   3     3073.28     3544.33     84.05 o 
   1   5   3     5105.66     4880.80     96.54 o 
   2   5   3        2.29       17.25      5.72 o 
   3   5   3     1661.40     1774.47     33.55 o 
   4   5   3      366.78      350.79     16.15 o 
   5   5   3      792.02      792.55     42.15 o 
   6   5   3      322.24      329.95     16.10 o 
   7   5   3        1.99        8.56      4.43 o 
   8   5   3      249.17      279.41     13.83 o 
   9   5   3     1008.78      867.23     21.26 o 
  10   5   3      139.80      197.56     12.08 o 
  11   5   3       39.12       42.73      7.91 o 
  12   5   3        0.05        7.50      5.90 o 
  13   5   3      195.10      171.88     13.71 o 
  14   5   3       46.05       40.25      7.82 o 
  15   5   3      542.78      552.57     22.00 o 
  16   5   3     2094.41     1998.39     37.81 o 
  17   5   3      166.08      178.20      6.71 o 
  18   5   3      158.46      133.47     10.03 o 
 -19   6   3      228.01      191.48      9.41 o 
 -18   6   3      979.52     1036.64     24.08 o 
 -17   6   3      148.34      151.23     10.96 o 
 -16   6   3      123.63      128.29     11.17 o 
 -15   6   3      863.80      791.72     26.45 o 
 -14   6   3      144.78      115.10      7.76 o 
 -13   6   3      124.09      146.66     12.57 o 
 -12   6   3     1036.16     1103.24     31.73 o 
 -11   6   3      310.31      331.95     24.61 o 
 -10   6   3        6.58        8.28      5.04 o 
  -9   6   3      422.13      416.91     11.96 o 
  -8   6   3        1.64       18.20      6.51 o 
  -7   6   3      148.37      175.50     18.34 o 
  -6   6   3     2936.08     2852.67     94.53 o 
  -5   6   3     1757.01     1712.82     72.73 o 
  -4   6   3      184.20      241.55     27.62 o 
  -3   6   3      813.99      664.56     43.94 o 
  -2   6   3      648.60      534.05     38.85 o 
  -1   6   3        2.33       11.67      9.82 o 
   0   6   3      115.00       60.87     15.22 o 
   1   6   3     6205.32     5699.99     87.72 o 
   2   6   3     1098.09     1140.23     85.50 o 
   3   6   3     1929.06     1821.64    310.60 o 
   4   6   3      193.21      178.71     39.42 o 
   5   6   3      284.09      228.00      9.99 o 
   6   6   3       47.21       42.78      3.42 o 
   7   6   3     1383.08     1237.44     24.96 o 
   8   6   3     5860.88     5451.66     66.43 o 
   9   6   3     1053.70     1020.68     30.21 o 
  10   6   3     4452.06     4461.25     63.93 o 
  11   6   3      214.86      169.69      8.74 o 
  12   6   3      320.82      359.11     15.44 o 
  13   6   3      100.49      126.92     11.65 o 
  14   6   3        3.22        7.37      5.62 o 
  15   6   3      774.88      859.44     24.69 o 
  16   6   3       22.83       25.22      3.28 o 
  17   6   3      102.26      105.54      4.22 o 
 -18   7   3       23.12       30.16      4.26 o 
 -17   7   3      145.97      136.41      8.86 o 
 -16   7   3      110.51      132.97      9.68 o 
 -15   7   3       53.93       44.89      7.13 o 
 -14   7   3       63.12       82.93      6.12 o 
 -13   7   3      938.93      870.99     20.74 o 
 -12   7   3      110.58       80.84      6.86 o 
 -11   7   3       88.91      107.08      9.24 o 
 -10   7   3      291.54      336.21     12.30 o 
  -9   7   3       40.18       43.79      8.65 o 
  -8   7   3      102.27       89.69      8.72 o 
  -7   7   3     2029.11     2022.93     54.07 o 
  -6   7   3       61.29       81.25      7.34 o 
  -5   7   3       25.26       76.85      7.72 o 
  -4   7   3      903.51      964.68     48.13 o 
  -3   7   3       51.80       86.63      8.15 o 
  -2   7   3     1128.98     1093.58     24.65 o 
  -1   7   3      938.20      811.07     23.02 o 
   0   7   3      216.82      248.91     11.76 o 
   1   7   3       14.41       52.62      5.48 o 
   2   7   3       78.21       77.32     11.02 o 
   3   7   3     3850.97     3568.80     52.37 o 
   4   7   3       58.78       59.81     11.23 o 
   5   7   3      485.85      331.57     14.14 o 
   6   7   3     2936.33     2770.44    148.57 o 
   7   7   3     2888.48     2727.15     30.98 o 
   8   7   3      405.40      439.09     12.92 o 
   9   7   3     1060.46      927.12     24.42 o 
  10   7   3      476.43      438.34     13.63 o 
  11   7   3     1251.90     1173.11     28.77 o 
  12   7   3       30.32       38.44      4.51 o 
  13   7   3      469.15      476.94     27.75 o 
  14   7   3      193.30      173.56     10.95 o 
  15   7   3      217.98      229.44     10.92 o 
 -16   8   3       20.66       26.89      4.03 o 
 -15   8   3       27.08       42.09      3.49 o 
 -14   8   3      472.23      422.11     22.37 o 
 -13   8   3       41.39       51.97      4.74 o 
 -12   8   3      756.02      681.90     19.33 o 
 -11   8   3      199.71      212.18      9.49 o 
 -10   8   3      160.01      158.70      8.60 o 
  -9   8   3      101.22      114.66     11.10 o 
  -8   8   3      149.37      148.34      9.00 o 
  -7   8   3      295.45      308.82     34.90 o 
  -6   8   3        6.49       26.75      6.37 o 
  -5   8   3       47.47       73.37     11.69 o 
  -4   8   3     1598.43     1697.76     27.73 o 
  -3   8   3      474.11      521.18     22.84 o 
  -2   8   3       31.84       83.26      9.77 o 
  -1   8   3      696.14      751.89     25.11 o 
   0   8   3       16.74       16.59      3.83 o 
   1   8   3       30.10       36.01      4.69 o 
   2   8   3       68.17      133.51      7.16 o 
   3   8   3     2444.61     2383.86     78.12 o 
   4   8   3     1465.73     1395.38     99.82 o 
   5   8   3     2157.86     1945.53     50.32 o 
   6   8   3      626.56      615.08     43.01 o 
   7   8   3      341.79      318.07     14.53 o 
   8   8   3      324.14      352.95     15.00 o 
   9   8   3      641.84      647.48     14.43 o 
  10   8   3      188.05      231.07      9.37 o 
  11   8   3      965.83      953.99     40.72 o 
  12   8   3       20.57       16.93      3.12 o 
  13   8   3      114.95      146.50      8.43 o 
 -14   9   3       68.58       62.59      5.02 o 
 -13   9   3      305.06      253.73      9.61 o 
 -12   9   3       29.37       20.93      4.33 o 
 -11   9   3        6.77        9.65      4.37 o 
 -10   9   3        3.01       23.37      5.98 o 
  -9   9   3        2.45        5.40      5.13 o 
  -8   9   3        2.78        6.60      5.09 o 
  -7   9   3      850.72      828.22     18.74 o 
  -6   9   3      551.03      565.69     98.26 o 
  -5   9   3       20.27       31.77     24.42 o 
  -4   9   3      517.96      519.77     15.23 o 
  -3   9   3      316.14      307.69     42.27 o 
  -2   9   3       15.01        5.71      5.17 o 
  -1   9   3       12.43       21.93      9.55 o 
   0   9   3      149.56      125.43      5.99 o 
   1   9   3      221.35      183.91     16.08 o 
   2   9   3      124.88      129.85     37.50 o 
   3   9   3     1419.59     1317.55     32.50 o 
   4   9   3     1656.38     1474.63     51.27 o 
   5   9   3       50.00       37.54     21.73 o 
   6   9   3      387.84      403.38     49.73 o 
   7   9   3      311.45      336.77     17.02 o 
   8   9   3      349.00      339.28     16.30 o 
   9   9   3      102.77      148.90     10.62 o 
  10   9   3       38.16       35.57      5.71 o 
  11   9   3      505.61      495.20     14.87 o 
  12   9   3      168.84      135.85      6.71 o 
 -12  10   3      289.91      214.08      8.52 o 
 -11  10   3      100.46      145.78      5.40 o 
 -10  10   3      375.90      329.71     11.93 o 
  -9  10   3      315.04      210.05     10.57 o 
  -8  10   3      331.18      394.34     10.93 o 
  -7  10   3      117.52      135.23     26.60 o 
  -6  10   3      156.59      149.35     26.97 o 
  -5  10   3      815.77      799.50     24.67 o 
  -4  10   3      347.13      320.43     42.85 o 
  -3  10   3      202.47      183.37      8.37 o 
  -2  10   3      115.70       91.94      5.81 o 
  -1  10   3       32.97       26.85      4.10 o 
   0  10   3      593.36      570.48     18.55 o 
   1  10   3      199.58      166.57     28.12 o 
   2  10   3     1288.31     1142.56     18.98 o 
   3  10   3       78.55      113.61     24.43 o 
   4  10   3      254.18      255.46      9.12 o 
   5  10   3       10.44        4.83      4.72 o 
   6  10   3       62.28       67.47      7.85 o 
   7  10   3       78.16      121.33      9.20 o 
   8  10   3      663.23      785.09     20.14 o 
   9  10   3      180.76      207.00      9.63 o 
  10  10   3       63.45       67.10      4.99 o 
  -8  11   3       24.68       28.27      3.74 o 
  -7  11   3       66.07       70.75      5.53 o 
  -6  11   3       17.22       16.18      2.60 o 
  -5  11   3      138.06      133.19     11.72 o 
  -4  11   3        5.04        7.21      1.69 o 
  -3  11   3      133.97      106.48     43.97 o 
  -2  11   3      194.34      226.57     13.47 o 
  -1  11   3      179.10      149.66     41.51 o 
   0  11   3      225.06      207.67     14.70 o 
   1  11   3       42.32       54.84      5.02 o 
   2  11   3       84.91       60.59      3.82 o 
   3  11   3      256.32      264.05     12.79 o 
   4  11   3       46.43       51.70      3.69 o 
   5  11   3      387.38      377.05     20.90 o 
   6  11   3       83.87       84.30      3.80 o 
 -22   0   4      304.62      313.47     11.35 o 
 -21   0   4      548.27      500.43     16.54 o 
 -20   0   4      368.15      402.18     16.47 o 
 -19   0   4       55.14       58.02      8.37 o 
 -18   0   4       34.04       30.94      5.53 o 
 -17   0   4      621.70      664.18     17.21 o 
 -16   0   4    13223.23    12623.66     96.28 o 
 -15   0   4       82.39       56.58      7.87 o 
 -14   0   4      292.61      348.04     22.04 o 
 -13   0   4     7953.37     7603.83    135.72 o 
 -12   0   4        2.38        9.13      7.80 o 
 -11   0   4     2359.77     2232.46     63.75 o 
 -10   0   4    10525.38    10176.10    125.83 o 
  -9   0   4      139.16      149.47     14.98 o 
  -8   0   4        6.64       17.52      6.50 o 
  -7   0   4     1479.88     1569.62     40.12 o 
  -6   0   4    12266.36    12389.60    102.53 o 
  -5   0   4     8641.48     8404.50     76.76 o 
  -3   0   4    19255.08    17899.74     94.27 o 
  -2   0   4     4267.81     4334.58     45.21 o 
  -1   0   4     1826.57     1960.41     34.01 o 
   0   0   4      155.13      185.49     11.37 o 
   1   0   4     1529.79     1433.79     32.74 o 
   2   0   4      399.24      357.47     18.50 o 
   3   0   4     2656.84     2848.94     54.65 o 
   4   0   4     6580.98     6632.71     91.85 o 
   5   0   4     6319.14     5779.34     91.50 o 
   6   0   4     2438.89     2292.41     61.73 o 
   7   0   4       82.01       70.85     13.06 o 
   8   0   4     1669.40     1553.57     57.71 o 
   9   0   4     1151.00     1174.40     52.95 o 
  10   0   4     1018.76     1035.73     52.35 o 
  11   0   4      153.41      121.77     19.79 o 
  12   0   4      506.27      550.05     13.29 o 
  13   0   4      297.82      222.35     12.34 o 
  14   0   4      873.47      758.84     24.61 o 
  15   0   4      104.75      112.39     10.82 o 
  16   0   4       15.09       30.39      6.99 o 
  17   0   4        7.02        2.93      4.98 o 
  18   0   4      331.70      290.28      8.97 o 
  19   0   4     1105.47     1158.46     20.32 o 
 -22   1   4      425.15      441.20     13.29 o 
 -21   1   4      296.92      302.86      9.17 o 
 -20   1   4        2.02        7.11     10.04 o 
 -19   1   4       58.94       66.00     16.91 o 
 -18   1   4      114.83      107.41      8.26 o 
 -17   1   4      655.97      705.48     12.37 o 
 -16   1   4       74.39       87.79      4.80 o 
 -15   1   4     1781.39     1615.51     85.43 o 
 -14   1   4       64.74       71.61      8.62 o 
 -13   1   4      146.82      167.53     14.76 o 
 -12   1   4      123.44      106.42     24.53 o 
 -11   1   4     1271.37     1365.69     35.16 o 
 -10   1   4     3171.67     3001.78    115.42 o 
  -9   1   4     1311.23     1384.14    115.94 o 
  -8   1   4       46.33       50.78     20.49 o 
  -7   1   4       64.78      143.88     30.03 o 
  -6   1   4     2623.81     2534.28     61.15 o 
  -5   1   4     2391.87     2550.38     37.03 o 
  -4   1   4      507.02      578.15     13.25 o 
  -3   1   4     1612.45     1302.70     22.13 o 
  -2   1   4      566.10      429.78     21.33 o 
  -1   1   4        1.51       14.30      4.05 o 
   0   1   4      316.54      387.25     59.41 o 
   1   1   4     1694.32     1504.95     23.87 o 
   2   1   4      341.54      310.18     25.25 o 
   3   1   4      723.77      692.91    121.81 o 
   4   1   4     1004.39      977.22     59.49 o 
   5   1   4     5173.42     5317.69    137.55 o 
   6   1   4     5458.77     5895.96    268.47 o 
   7   1   4      134.42       95.97     10.22 o 
   8   1   4     4023.87     4343.09     67.30 o 
   9   1   4      326.65      298.92     19.28 o 
  10   1   4     1478.40     1609.87     45.27 o 
  11   1   4       46.53       64.11      5.24 o 
  12   1   4     1339.05     1275.56     20.76 o 
  13   1   4        4.98        3.65      3.22 o 
  14   1   4      113.82      119.33      7.71 o 
  15   1   4      251.16      264.48     10.63 o 
  16   1   4     1198.46      990.54     16.06 o 
  17   1   4      319.12      354.11     11.34 o 
  18   1   4      489.80      365.72     13.78 o 
  19   1   4       10.88       21.46      4.06 o 
 -22   2   4      374.82      386.42     12.03 o 
 -21   2   4       19.53       34.43      5.92 o 
 -20   2   4       42.14       38.23      6.32 o 
 -19   2   4      190.63      165.37      7.89 o 
 -18   2   4     3424.71     3516.93     47.49 o 
 -17   2   4     1483.83     1444.75     18.55 o 
 -16   2   4     1205.81     1166.96     21.37 o 
 -15   2   4      264.59      198.33      7.46 o 
 -14   2   4     1675.41     1672.03     19.12 o 
 -13   2   4      188.42      158.33     21.24 o 
 -12   2   4        4.21       19.07      5.98 o 
 -11   2   4     1141.14     1130.20     54.92 o 
 -10   2   4     1666.60     1850.14    177.18 o 
  -9   2   4     3589.50     3681.54     47.48 o 
  -8   2   4     5532.77     5254.59     45.37 o 
  -7   2   4      174.61      283.72     11.57 o 
  -6   2   4      676.31      827.44     16.71 o 
  -5   2   4     1398.60     1419.62     24.78 o 
  -4   2   4       48.34      174.25      7.99 o 
  -3   2   4       30.14       63.79      3.23 o 
  -2   2   4     6690.79     5838.08     62.71 o 
  -1   2   4       17.85       65.12      5.83 o 
   0   2   4    36766.80    36940.76    130.57 o 
   1   2   4     5958.56     6303.19     49.56 o 
   2   2   4      426.56      371.20     12.63 o 
   3   2   4       10.99       22.14      2.72 o 
   4   2   4      142.06      138.76     34.28 o 
   5   2   4      191.23      188.35     58.94 o 
   6   2   4      350.90      328.87     53.22 o 
   7   2   4      850.45     1129.32     55.16 o 
   8   2   4      436.89      458.61     23.14 o 
   9   2   4     3435.49     3389.96    261.17 o 
  10   2   4       39.86       69.63     15.81 o 
  11   2   4       64.33       70.69      5.69 o 
  12   2   4      290.13      228.17      9.53 o 
  13   2   4      836.78      930.78     20.08 o 
  14   2   4      242.75      196.65      9.79 o 
  15   2   4      771.82      651.53     13.24 o 
  16   2   4       60.69       50.30      6.00 o 
  17   2   4      290.61      237.18     29.01 o 
  18   2   4       38.73       19.51      4.52 o 
  19   2   4        0.10        2.47      1.97 o 
 -22   3   4        9.53        8.21      3.20 o 
 -21   3   4      269.18      287.18     18.08 o 
 -20   3   4       16.52       35.20     17.38 o 
 -19   3   4       18.34       27.40      5.84 o 
 -18   3   4      635.83      606.35     22.12 o 
 -17   3   4      725.22      650.06     84.54 o 
 -16   3   4       29.07       24.03      3.96 o 
 -15   3   4       55.60       54.50      4.68 o 
 -14   3   4       13.57       27.31      4.04 o 
 -13   3   4       12.26       35.65      5.11 o 
 -12   3   4      553.13      524.33     36.31 o 
 -11   3   4      501.83      569.58     35.30 o 
 -10   3   4        8.48        9.73      4.58 o 
  -9   3   4     2057.01     1730.59     56.82 o 
  -8   3   4     1232.62     1185.46     31.84 o 
  -7   3   4      181.19      219.09     45.06 o 
  -6   3   4     5604.93     5384.00    314.07 o 
  -5   3   4     2752.74     2425.79     30.41 o 
  -4   3   4        2.60       16.30      2.19 o 
  -3   3   4      123.00      192.22      9.50 o 
  -2   3   4       25.46       64.53     10.56 o 
  -1   3   4     9823.54     9307.20    312.23 o 
   0   3   4      219.80      278.11     27.20 o 
   1   3   4     3734.78     3854.47     39.97 o 
   2   3   4     2765.07     2943.54     40.58 o 
   3   3   4      724.73      706.27     41.44 o 
   4   3   4     4967.77     4921.82     50.33 o 
   5   3   4       85.72      114.61     15.07 o 
   6   3   4     3267.55     3481.21    309.45 o 
   7   3   4       41.17       31.29     11.49 o 
   8   3   4       10.83       35.36     12.27 o 
   9   3   4     3183.56     3440.49     95.22 o 
  10   3   4      212.92      200.25      8.70 o 
  11   3   4      662.15      646.56     15.61 o 
  12   3   4      205.72      201.42     12.58 o 
  13   3   4      187.30      196.55     14.37 o 
  14   3   4       63.14       46.72      8.38 o 
  15   3   4       72.13       97.16     10.36 o 
  16   3   4      351.66      395.88     64.88 o 
  17   3   4       30.65       41.02     20.88 o 
  18   3   4       17.14       15.11      5.84 o 
  19   3   4      400.07      320.59     10.92 o 
 -21   4   4      130.59      146.68     10.25 o 
 -20   4   4       26.99       20.04      4.64 o 
 -19   4   4       73.51       67.76      7.71 o 
 -18   4   4      274.28      192.50     13.04 o 
 -17   4   4        1.40        5.64      5.34 o 
 -16   4   4       15.41       20.17      6.57 o 
 -15   4   4      129.05      156.46     12.89 o 
 -14   4   4       17.74       13.19      3.79 o 
 -13   4   4       30.29       23.87      5.59 o 
 -12   4   4     1608.19     1540.11     30.29 o 
 -11   4   4     1863.51     1898.48    133.49 o 
 -10   4   4     2343.70     2461.59    305.64 o 
  -9   4   4     1182.53     1323.21     82.02 o 
  -8   4   4    12687.45    13892.91    112.87 o 
  -7   4   4       46.59       95.07     12.17 o 
  -6   4   4      522.01      471.10     15.20 o 
  -5   4   4      411.09      379.99     14.64 o 
  -4   4   4      340.17      332.06     14.45 o 
  -3   4   4      477.77      378.89     26.22 o 
  -2   4   4     3144.18     3267.15     38.05 o 
  -1   4   4        2.68       13.04      8.63 o 
   0   4   4     5804.49     5173.79     51.49 o 
   1   4   4     5539.87     6329.99     62.77 o 
   2   4   4     2322.33     2798.90     42.74 o 
   3   4   4     2565.92     2845.30     43.50 o 
   4   4   4       55.37       52.34      9.39 o 
   5   4   4     1392.87     1413.55     36.52 o 
   6   4   4        1.52       33.26      6.03 o 
   7   4   4     4233.11     4151.54    291.35 o 
   8   4   4      232.87      189.44     22.56 o 
   9   4   4     1020.02      942.55     26.69 o 
  10   4   4      992.82     1006.59     25.85 o 
  11   4   4     1019.59     1090.58     27.79 o 
  12   4   4      281.46      262.32     16.62 o 
  13   4   4     1503.33     1561.76     39.10 o 
  14   4   4      340.42      345.12     18.74 o 
  15   4   4       85.17       72.58      9.43 o 
  16   4   4      142.20      126.69     10.71 o 
  17   4   4      431.08      426.31     27.15 o 
  18   4   4        7.37       19.51      4.75 o 
 -21   5   4        1.86       11.06      2.89 o 
 -20   5   4      171.31      165.51      8.96 o 
 -19   5   4     2369.44     2312.40     36.23 o 
 -18   5   4      505.52      471.26     18.66 o 
 -17   5   4      615.38      606.83     22.71 o 
 -16   5   4     1046.47      960.29     29.42 o 
 -15   5   4       38.09       28.68      7.57 o 
 -14   5   4      298.21      347.66     18.50 o 
 -13   5   4       68.09       65.31      7.71 o 
 -12   5   4        8.40        6.99      4.74 o 
 -11   5   4      396.53      402.76     26.59 o 
 -10   5   4      469.44      489.20     31.99 o 
  -9   5   4      106.20      112.30     39.56 o 
  -8   5   4     1534.35     1572.85     99.21 o 
  -7   5   4     4504.99     4553.75    310.19 o 
  -6   5   4     2377.86     2543.84    172.49 o 
  -5   5   4       27.56       21.91     18.98 o 
  -4   5   4      214.97      222.38     23.86 o 
  -3   5   4     1609.28     1382.81     56.33 o 
  -2   5   4     1950.20     1856.41     34.56 o 
  -1   5   4    10799.63    10803.18    149.83 o 
   0   5   4      570.17      932.13     43.21 o 
   1   5   4     1636.00     1662.60     56.99 o 
   2   5   4       12.55       11.17      6.57 o 
   3   5   4      771.32      851.03     26.18 o 
   4   5   4        0.26        7.28      4.48 o 
   5   5   4      287.02      313.27     20.11 o 
   6   5   4      236.98      184.41     12.41 o 
   7   5   4       55.62       75.87     11.84 o 
   8   5   4      713.78      701.94     19.02 o 
   9   5   4      861.92      784.08     22.84 o 
  10   5   4      274.86      242.53     10.13 o 
  11   5   4      270.48      235.65      9.97 o 
  12   5   4       38.49       49.24      8.65 o 
  13   5   4       34.99       52.56      8.98 o 
  14   5   4      488.72      509.80     21.99 o 
  15   5   4      768.60      832.56     25.82 o 
  16   5   4      349.38      396.61     16.30 o 
  17   5   4      268.33      278.87      8.07 o 
 -20   6   4     1078.06     1043.88     17.81 o 
 -19   6   4      187.26      184.93      9.52 o 
 -18   6   4        0.00        7.27      4.39 o 
 -17   6   4      397.56      314.92     15.41 o 
 -16   6   4      240.37      287.96     15.81 o 
 -15   6   4       93.54      116.91      7.66 o 
 -14   6   4      264.89      272.16     16.53 o 
 -13   6   4       25.85       60.26      8.99 o 
 -12   6   4       58.85       81.32      9.83 o 
 -11   6   4       44.64       47.92      6.02 o 
 -10   6   4      231.98      232.95      9.41 o 
  -9   6   4        5.01       12.37      2.69 o 
  -8   6   4        1.51       14.34      2.65 o 
  -7   6   4      207.66      282.35     12.68 o 
  -6   6   4      208.54      129.59     22.45 o 
  -5   6   4        0.31        4.51      9.52 o 
  -4   6   4       12.86       39.39     13.58 o 
  -3   6   4       11.04       19.87     11.12 o 
  -2   6   4       30.18       49.01     14.41 o 
  -1   6   4      196.80      251.89     27.24 o 
   0   6   4      641.39      780.72     45.52 o 
   1   6   4      453.75      487.17     35.34 o 
   2   6   4       76.59      128.54     14.10 o 
   3   6   4     3514.72     3499.56    605.72 o 
   4   6   4        9.85       17.53      4.54 o 
   5   6   4      655.46      508.94     15.13 o 
   6   6   4     1776.28     1664.18     37.54 o 
   7   6   4       46.95       62.29      7.88 o 
   8   6   4       75.93       86.92     19.78 o 
   9   6   4      146.24      213.05     14.67 o 
  10   6   4      259.27      233.74     10.31 o 
  11   6   4      142.66      124.95      7.62 o 
  12   6   4        7.49       14.36      3.57 o 
  13   6   4        0.87       17.23      6.37 o 
  14   6   4      154.68      150.62     11.63 o 
  15   6   4       33.82       51.60      4.37 o 
  16   6   4       18.99       31.21      3.12 o 
 -18   7   4       12.22       15.82      3.74 o 
 -17   7   4      256.37      267.23     12.20 o 
 -16   7   4        3.21        7.67      4.50 o 
 -15   7   4       32.87       39.45      5.00 o 
 -14   7   4      764.09      637.32     15.77 o 
 -13   7   4       53.59       32.46      5.14 o 
 -12   7   4      153.99      169.14     12.77 o 
 -11   7   4      831.37      848.35    147.86 o 
 -10   7   4      501.85      524.92     49.74 o 
  -9   7   4      153.39      177.14     17.00 o 
  -8   7   4      536.63      538.63     26.39 o 
  -7   7   4     4109.94     4399.23     93.14 o 
  -6   7   4       14.55       35.97      5.48 o 
  -5   7   4       16.92       35.73      9.37 o 
  -4   7   4     1318.57     1330.36    127.26 o 
  -3   7   4        1.18        7.68      4.73 o 
  -2   7   4       15.33       80.84      8.54 o 
  -1   7   4     2236.50     2187.08     68.96 o 
   0   7   4     2608.48     2591.31     46.31 o 
   1   7   4       54.45       52.54      4.33 o 
   2   7   4      101.98       73.89     19.01 o 
   3   7   4       24.38       21.76      4.85 o 
   4   7   4     1274.72     1112.52     67.47 o 
   5   7   4      487.18      512.26     10.79 o 
   6   7   4       39.45       43.72     12.65 o 
   7   7   4      362.57      340.26     11.32 o 
   8   7   4       92.98      176.72     31.27 o 
   9   7   4       12.27       18.31      4.30 o 
  10   7   4        0.32       13.62      4.02 o 
  11   7   4      544.01      579.66     21.66 o 
  12   7   4      750.49      780.32     34.73 o 
  13   7   4      196.51      199.04     12.21 o 
  14   7   4      119.74      134.83     12.75 o 
 -17   8   4        2.62        6.79      2.41 o 
 -16   8   4        1.99        4.22      1.81 o 
 -15   8   4      553.56      529.02     24.41 o 
 -14   8   4       29.17       50.20      4.48 o 
 -13   8   4      244.53      225.93      8.93 o 
 -12   8   4      237.68      200.94     13.26 o 
 -11   8   4      393.11      372.20     15.92 o 
 -10   8   4      115.52      123.49      6.39 o 
  -9   8   4      640.91      642.12     65.33 o 
  -8   8   4     3194.09     3273.31     79.93 o 
  -7   8   4       24.99       43.71     24.97 o 
  -6   8   4     1164.83     1173.15     93.93 o 
  -5   8   4       86.14       80.34      7.12 o 
  -4   8   4      397.53      377.49     20.24 o 
  -3   8   4       13.29       15.79      6.89 o 
  -2   8   4      972.42      941.05     19.84 o 
  -1   8   4       12.82       55.71      5.54 o 
   0   8   4       63.97       58.14      5.20 o 
   1   8   4      380.74      383.97     18.64 o 
   2   8   4     1016.51      956.22     63.52 o 
   3   8   4      964.07      896.78    111.85 o 
   4   8   4     2298.97     2339.42    264.72 o 
   5   8   4       68.77       57.15      5.36 o 
   6   8   4     1269.30     1345.87     23.53 o 
   7   8   4      894.30      893.56     18.17 o 
   8   8   4       69.61       62.46      8.73 o 
   9   8   4        9.30       12.87      3.77 o 
  10   8   4      373.79      352.36     11.00 o 
  11   8   4       87.66       65.69      4.96 o 
  12   8   4      300.59      290.12     11.56 o 
 -14   9   4        1.71        2.76      2.24 o 
 -13   9   4        0.03        3.35      2.96 o 
 -12   9   4     1044.72      906.86     21.75 o 
 -11   9   4      167.74      135.85     10.10 o 
 -10   9   4        4.97        9.67      5.79 o 
  -9   9   4      268.21      272.30     44.36 o 
  -8   9   4      135.60      146.20     13.45 o 
  -7   9   4       21.84       34.31      5.36 o 
  -6   9   4       19.54       27.12      5.14 o 
  -5   9   4      170.68      177.01     11.28 o 
  -4   9   4     1082.24     1044.33     21.20 o 
  -3   9   4        0.51        4.26      3.70 o 
  -2   9   4      188.40      201.79     13.18 o 
  -1   9   4      521.92      494.14     22.00 o 
   0   9   4      236.11      226.11      7.65 o 
   1   9   4      471.30      377.42     25.74 o 
   2   9   4       45.56       71.18     10.64 o 
   3   9   4     1125.02     1164.42     20.91 o 
   4   9   4       19.96       31.13     11.53 o 
   5   9   4      298.94      313.38     31.67 o 
   6   9   4      295.09      309.07     16.66 o 
   7   9   4      162.80      146.38     11.66 o 
   8   9   4      770.19      729.50     22.71 o 
   9   9   4        3.54        9.16      4.60 o 
  10   9   4      577.29      522.04     16.32 o 
  11   9   4       19.75       27.97      4.08 o 
 -12  10   4       56.42       52.85      5.13 o 
 -11  10   4       80.47       74.80      5.72 o 
 -10  10   4      165.18      122.30      7.92 o 
  -9  10   4     1047.87      962.78     22.04 o 
  -8  10   4      445.95      414.35     11.23 o 
  -7  10   4      103.81      120.95     16.73 o 
  -6  10   4      384.27      322.70     29.57 o 
  -5  10   4      168.22      147.33     13.35 o 
  -4  10   4       19.19       24.63      3.09 o 
  -3  10   4      135.12      129.61      5.51 o 
  -2  10   4      147.50      147.62      8.04 o 
  -1  10   4       61.50       73.00      5.39 o 
   0  10   4      508.14      489.45     35.93 o 
   1  10   4     1347.83     1268.12     52.38 o 
   2  10   4       90.86       67.38     14.90 o 
   3  10   4      102.46      107.04     10.89 o 
   4  10   4      190.75      162.04     11.44 o 
   5  10   4       22.10       29.04      6.10 o 
   6  10   4      508.04      505.47     17.88 o 
   7  10   4      564.97      469.13     16.23 o 
   8  10   4        2.27        7.91      3.78 o 
   9  10   4       37.80       47.51      4.76 o 
  -8  11   4       24.99       13.28      2.91 o 
  -7  11   4       80.05       96.44      6.07 o 
  -6  11   4       44.15       36.33      7.13 o 
  -5  11   4      135.74      146.55     38.73 o 
  -4  11   4       77.69       74.40      6.65 o 
  -3  11   4     1670.31     1627.65     27.09 o 
  -2  11   4      128.79      104.11      7.64 o 
  -1  11   4      186.00      228.16     10.78 o 
   0  11   4      388.21      370.66     13.34 o 
   1  11   4      144.80      128.22      8.14 o 
   2  11   4      315.45      309.25      7.97 o 
   3  11   4      141.45      153.14      5.93 o 
   4  11   4        0.58       27.09      4.52 o 
   5  11   4      757.68      633.45     54.04 o 
 -22   1   5        1.34       -1.19      3.63 o 
 -21   1   5     1205.84     1240.63     31.11 o 
 -20   1   5      162.96      170.25      9.17 o 
 -19   1   5       82.14       75.82      4.91 o 
 -18   1   5      245.52      286.40     12.13 o 
 -17   1   5      142.97      168.61      6.43 o 
 -16   1   5     3459.65     3331.23     26.74 o 
 -15   1   5     4540.05     4486.92    138.51 o 
 -14   1   5      374.93      380.43     27.21 o 
 -13   1   5     1754.56     1794.82    172.13 o 
 -12   1   5       20.44       23.21     18.64 o 
 -11   1   5     5685.73     5589.60     71.79 o 
 -10   1   5      438.95      448.30     19.41 o 
  -9   1   5      938.81      986.64    212.63 o 
  -8   1   5     1529.00     1638.18    216.74 o 
  -7   1   5      638.70      643.64     14.36 o 
  -6   1   5     3369.88     3131.10    177.75 o 
  -5   1   5      418.47      558.03     42.99 o 
  -4   1   5     2005.87     2084.45     27.49 o 
  -3   1   5     2668.41     2703.39     29.99 o 
  -2   1   5    14175.95    13513.17    493.95 o 
  -1   1   5    14600.12    14173.20     58.69 o 
   0   1   5     5463.86     4705.44     42.75 o 
   1   1   5     3997.51     3730.10    308.01 o 
   2   1   5     2098.49     2054.08     33.30 o 
   3   1   5     1430.75     1474.42     36.86 o 
   4   1   5       48.43       18.81      5.47 o 
   5   1   5     1867.98     1728.08     59.58 o 
   6   1   5      106.11      143.49     30.84 o 
   7   1   5     7436.12     7323.03    315.57 o 
   8   1   5      402.36      350.11     20.47 o 
   9   1   5      257.77      265.84     19.10 o 
  10   1   5      603.12      650.98     14.08 o 
  11   1   5      653.55      594.30     21.91 o 
  12   1   5      316.73      318.99     10.97 o 
  13   1   5       35.76       31.78      3.97 o 
  14   1   5      873.85      803.52     21.81 o 
  15   1   5      672.47      668.43     16.06 o 
  16   1   5      139.71      111.16      5.39 o 
  17   1   5       68.41       52.50      4.35 o 
  18   1   5       79.00       45.74     19.78 o 
  19   1   5     1166.34     1001.33     17.90 o 
 -22   2   5      229.99      337.00     11.47 o 
 -21   2   5       47.57       44.34      6.26 o 
 -20   2   5      344.70      409.66     10.97 o 
 -19   2   5      103.00       87.50      5.21 o 
 -18   2   5     2432.29     2485.49     25.47 o 
 -17   2   5      590.26      571.06     11.24 o 
 -16   2   5     5118.53     4880.76     31.80 o 
 -15   2   5     1698.10     1757.09     47.23 o 
 -14   2   5      340.96      367.75     12.96 o 
 -13   2   5        8.88       17.99     10.04 o 
 -12   2   5      330.80      350.63     88.04 o 
 -11   2   5      806.41      812.22     98.93 o 
 -10   2   5     1104.39     1177.22     30.35 o 
  -9   2   5       31.09       72.22      7.04 o 
  -8   2   5     4902.69     5816.04    149.71 o 
  -7   2   5     1729.31     2230.88     35.15 o 
  -6   2   5     2816.70     2801.04     29.31 o 
  -5   2   5       81.07       84.25      6.43 o 
  -4   2   5      761.89      766.67     19.34 o 
  -3   2   5    16477.50    15560.71     98.14 o 
  -2   2   5      520.21      593.80     22.14 o 
  -1   2   5     3428.34     3503.27     41.77 o 
   0   2   5     4723.83     4313.76     53.41 o 
   1   2   5      863.80      728.65     39.00 o 
   2   2   5     1343.14     1233.11     32.05 o 
   3   2   5      259.69      247.19     13.29 o 
   4   2   5     1095.30     1131.64     46.49 o 
   5   2   5     2465.39     2394.52    228.94 o 
   6   2   5     1295.09     1371.13     35.12 o 
   7   2   5      118.22       92.46     10.42 o 
   8   2   5     1731.99     1791.14     66.20 o 
   9   2   5     3018.84     3023.31     92.36 o 
  10   2   5      759.23      833.73     17.09 o 
  11   2   5       77.35       50.31      5.28 o 
  12   2   5      796.03      616.94     15.46 o 
  13   2   5      227.53      236.02     10.65 o 
  14   2   5      948.19      727.29     17.83 o 
  15   2   5      610.38      630.14     15.39 o 
  16   2   5      628.37      666.60     14.77 o 
  17   2   5      220.43      147.57      8.99 o 
  18   2   5       65.23       51.38      7.92 o 
  19   2   5      144.70      154.07      7.29 o 
 -22   3   5      187.86      180.87      7.95 o 
 -21   3   5      303.35      309.56     39.85 o 
 -20   3   5     1201.66     1130.55     25.28 o 
 -19   3   5        2.88        1.56      4.37 o 
 -18   3   5       27.32       32.09     13.09 o 
 -17   3   5      825.51      843.89     19.42 o 
 -16   3   5     2832.41     2942.67     46.52 o 
 -15   3   5     1959.23     2107.55     22.80 o 
 -14   3   5        6.80        7.97      3.15 o 
 -13   3   5      423.92      442.93      8.62 o 
 -12   3   5      400.79      395.02     32.15 o 
 -11   3   5     1238.88     1460.20     57.35 o 
 -10   3   5      272.19      266.46     17.87 o 
  -9   3   5      181.63      191.17     22.20 o 
  -8   3   5        2.36       25.69      5.84 o 
  -7   3   5        8.69       45.30      6.71 o 
  -6   3   5      197.79      271.08     10.98 o 
  -5   3   5      325.24      361.49      8.20 o 
  -4   3   5     3118.29     2849.75     37.40 o 
  -3   3   5     4749.93     4594.18     49.65 o 
  -2   3   5     7562.86     7316.79     52.89 o 
  -1   3   5     2139.87     2452.64     55.70 o 
   0   3   5     7386.40     7877.04     62.11 o 
   1   3   5      286.19      364.78     18.11 o 
   2   3   5     1228.27     1134.04     44.54 o 
   3   3   5     1248.55     1016.75     63.98 o 
   4   3   5     2120.54     2463.01     65.78 o 
   5   3   5     1809.76     2091.82     64.01 o 
   6   3   5     4830.82     4760.59    100.02 o 
   7   3   5      461.57      427.41     32.77 o 
   8   3   5      389.19      324.11     30.47 o 
   9   3   5     2954.21     3167.41     43.94 o 
  10   3   5       27.24       26.96      5.87 o 
  11   3   5      157.61      203.07     12.55 o 
  12   3   5       20.94       24.80      6.96 o 
  13   3   5      283.88      320.90     18.30 o 
  14   3   5      212.88      213.45     14.95 o 
  15   3   5      277.76      227.96     36.84 o 
  16   3   5      116.09      107.12     21.86 o 
  17   3   5      168.16      158.69     18.05 o 
  18   3   5      154.59      152.64     55.46 o 
 -21   4   5        3.24        5.67      2.32 o 
 -20   4   5      138.23      134.31      9.02 o 
 -19   4   5        7.87       23.81      5.95 o 
 -18   4   5       15.10       48.80      7.83 o 
 -17   4   5        1.18        7.02      5.85 o 
 -16   4   5       28.21       45.18      8.18 o 
 -15   4   5       70.60       91.49      7.07 o 
 -14   4   5       21.45       42.42      6.64 o 
 -13   4   5        1.29       17.82      6.36 o 
 -12   4   5      331.03      349.17     14.65 o 
 -11   4   5      573.30      536.18     52.34 o 
 -10   4   5     2709.41     2829.47     55.63 o 
  -9   4   5      239.01      244.25     45.72 o 
  -8   4   5     1753.02     1734.13    106.54 o 
  -7   4   5      395.80      429.21     19.59 o 
  -6   4   5     1422.11     1298.39     31.80 o 
  -5   4   5      438.98      292.79     14.74 o 
  -4   4   5       26.66       25.38      9.10 o 
  -3   4   5      770.38      859.34     23.70 o 
  -2   4   5      982.61     1010.28     18.93 o 
  -1   4   5     2778.83     3358.39     44.10 o 
   0   4   5    18406.22    20004.19    132.10 o 
   1   4   5     7630.77     8078.64     63.26 o 
   2   4   5     3728.42     4392.21     66.36 o 
   3   4   5      573.25      577.75     20.84 o 
   4   4   5       68.64       97.75     10.69 o 
   5   4   5     1650.16     1615.19     36.20 o 
   6   4   5      145.54      177.26     15.30 o 
   7   4   5     1241.80     1314.15     90.92 o 
   8   4   5       33.96       38.22      4.01 o 
   9   4   5       88.82       68.11      5.27 o 
  10   4   5     1545.58     1500.52     29.59 o 
  11   4   5      201.74      184.90     14.23 o 
  12   4   5      591.14      484.01     22.67 o 
  13   4   5       19.00       35.99      8.27 o 
  14   4   5      381.87      382.84     19.60 o 
  15   4   5      163.89      150.23     11.93 o 
  16   4   5       24.59       20.44      3.57 o 
  17   4   5      954.11      913.18     38.36 o 
  18   4   5       54.44       59.60      5.05 o 
 -21   5   5       38.32       46.74     24.01 o 
 -20   5   5       71.09      102.71      7.53 o 
 -19   5   5      909.03      895.52     23.25 o 
 -18   5   5       82.43      122.90     10.58 o 
 -17   5   5      277.03      290.05     16.19 o 
 -16   5   5      287.66      261.21     16.11 o 
 -15   5   5       37.01       56.70      8.90 o 
 -14   5   5      390.05      278.92     16.66 o 
 -13   5   5      225.86      196.74     12.22 o 
 -12   5   5     1439.52     1510.88     38.40 o 
 -11   5   5      406.85      465.17     22.67 o 
 -10   5   5        5.87       35.61      3.18 o 
  -9   5   5      392.16      416.95     22.01 o 
  -8   5   5      862.25      879.93     64.18 o 
  -7   5   5       13.02      130.36     30.43 o 
  -6   5   5     1753.55     1726.25    138.29 o 
  -5   5   5      942.72      953.29     49.39 o 
  -4   5   5      747.17      625.83     25.11 o 
  -3   5   5      185.65      229.87     18.68 o 
  -2   5   5        4.70       43.42     12.03 o 
  -1   5   5     2276.22     2337.75     70.72 o 
   0   5   5     1546.09     1237.91     50.41 o 
   1   5   5      397.01      355.68     16.53 o 
   2   5   5      320.67      440.44     19.11 o 
   3   5   5      710.62      846.62     38.58 o 
   4   5   5      858.66      904.55     31.96 o 
   5   5   5     2480.07     2559.73     68.33 o 
   6   5   5      468.79      469.56     16.78 o 
   7   5   5     3080.67     2918.48     58.02 o 
   8   5   5     1128.86     1065.17     25.47 o 
   9   5   5       12.37       28.17      5.25 o 
  10   5   5      201.27      212.18      9.66 o 
  11   5   5       80.79      119.42     12.14 o 
  12   5   5        0.12        2.87      5.83 o 
  13   5   5       52.74       51.26      8.94 o 
  14   5   5       17.10       28.53      7.34 o 
  15   5   5        1.63       11.87      3.61 o 
  16   5   5      106.87       85.29      5.26 o 
  17   5   5       88.85      100.93      6.19 o 
 -20   6   5       87.48       86.23      5.77 o 
 -19   6   5      172.52      157.06      9.12 o 
 -18   6   5      135.61      172.44     10.85 o 
 -17   6   5      231.87      178.44     12.16 o 
 -16   6   5      181.38      181.03     15.73 o 
 -15   6   5      796.84      740.41     25.82 o 
 -14   6   5      107.79       88.63     10.35 o 
 -13   6   5      403.80      397.27     19.55 o 
 -12   6   5       19.21       34.20      7.32 o 
 -11   6   5     3538.23     3681.54     38.56 o 
 -10   6   5      602.18      631.27     14.92 o 
  -9   6   5     1252.31     1231.00     19.93 o 
  -8   6   5     1024.22      853.79     21.95 o 
  -7   6   5     1011.53     1241.60     50.66 o 
  -6   6   5      724.10      978.63     56.96 o 
  -5   6   5     4225.18     4032.58    112.70 o 
  -4   6   5       45.03       12.72     10.39 o 
  -3   6   5     2019.85     2157.38     80.10 o 
  -2   6   5      988.16     1054.55     55.11 o 
  -1   6   5     2793.84     2527.36     82.94 o 
   0   6   5     1320.22     1375.07     59.51 o 
   1   6   5      318.36      346.71     29.67 o 
   2   6   5     1504.08     1467.41    195.89 o 
   3   6   5       47.51       78.78     14.22 o 
   4   6   5     1002.01      952.56     21.96 o 
   5   6   5      987.74      940.01     14.87 o 
   6   6   5     1028.76      930.18     14.41 o 
   7   6   5      173.52      188.01     20.80 o 
   8   6   5     1634.77     1515.10     25.54 o 
   9   6   5      325.63      282.27     11.45 o 
  10   6   5      221.23      281.59     11.28 o 
  11   6   5      282.21      315.45     11.52 o 
  12   6   5      131.79      132.32     11.97 o 
  13   6   5      233.71      236.58      9.51 o 
  14   6   5      566.13      585.84     13.28 o 
  15   6   5       10.89       18.19      3.01 o 
 -19   7   5      112.62      116.13      6.11 o 
 -18   7   5      102.72      103.52      7.11 o 
 -17   7   5       64.70       66.94      6.90 o 
 -16   7   5      335.21      249.88      8.57 o 
 -15   7   5      103.10      124.74      7.18 o 
 -14   7   5      654.83      613.80     15.99 o 
 -13   7   5        3.46       20.09      6.17 o 
 -12   7   5      103.51      104.41     10.48 o 
 -11   7   5      194.24      231.50     10.34 o 
 -10   7   5       27.27       20.92     10.46 o 
  -9   7   5      216.92      250.42      8.61 o 
  -8   7   5      533.29      507.36     13.23 o 
  -7   7   5      273.62      234.61     14.40 o 
  -6   7   5     1828.04     1785.37     28.35 o 
  -5   7   5       31.23       58.87     17.74 o 
  -4   7   5       54.92       66.59     17.55 o 
  -3   7   5      330.11      447.49     25.09 o 
  -2   7   5       37.17       29.42      3.92 o 
  -1   7   5      301.78      311.17     10.68 o 
   0   7   5       46.20       61.28      3.90 o 
   1   7   5      784.86      861.72     20.32 o 
   2   7   5      475.95      520.76     13.38 o 
   3   7   5     1985.74     1832.23     35.83 o 
   4   7   5      218.54      234.30     55.63 o 
   5   7   5     1493.60     1340.09     21.15 o 
   6   7   5     4213.92     4069.24     44.47 o 
   7   7   5     1210.25     1057.85     16.38 o 
   8   7   5      613.74      650.72     17.07 o 
   9   7   5       39.15       78.72      6.60 o 
  10   7   5      191.32      184.25      9.01 o 
  11   7   5      844.07      937.53     26.72 o 
  12   7   5       10.52       40.54      4.17 o 
  13   7   5       45.75       36.78      6.17 o 
  14   7   5      243.09      184.89      7.00 o 
 -17   8   5        1.05        0.89      2.15 o 
 -16   8   5      251.40      214.22     25.24 o 
 -15   8   5       12.90       28.92      3.45 o 
 -14   8   5       11.96       36.24      4.12 o 
 -13   8   5        9.37       12.25      3.51 o 
 -12   8   5      190.43      161.23      8.35 o 
 -11   8   5       13.52       16.31      3.43 o 
 -10   8   5      111.20      129.31      6.58 o 
  -9   8   5        1.21        6.90      4.58 o 
  -8   8   5       63.34       53.46      6.48 o 
  -7   8   5       35.64       66.34      6.85 o 
  -6   8   5       81.02      107.36     22.19 o 
  -5   8   5       47.82       89.20      8.51 o 
  -4   8   5      410.68      404.50     20.78 o 
  -3   8   5     1763.55     1738.37     40.81 o 
  -2   8   5     1634.22     1485.09    108.49 o 
  -1   8   5      210.26      196.94     12.09 o 
   0   8   5      301.76      255.00      8.04 o 
   1   8   5       20.77       30.57     11.09 o 
   2   8   5     1382.22     1187.12    136.46 o 
   3   8   5     1271.23     1220.63    128.94 o 
   4   8   5      279.19      346.86     35.55 o 
   5   8   5     1066.80     1112.16     20.80 o 
   6   8   5      559.89      484.87     21.56 o 
   7   8   5       65.19       77.51      9.61 o 
   8   8   5      242.80      295.88     16.06 o 
   9   8   5       34.94       37.79      4.55 o 
  10   8   5     1241.26     1216.14     19.16 o 
  11   8   5       30.97       28.52      4.92 o 
  12   8   5      238.50      197.49      8.48 o 
 -15   9   5      163.53      141.72      6.03 o 
 -14   9   5      292.61      283.73      9.74 o 
 -13   9   5      363.78      248.73     10.85 o 
 -12   9   5      336.75      322.87     13.88 o 
 -11   9   5       63.82       62.02      7.86 o 
 -10   9   5      214.69      213.08     38.56 o 
  -9   9   5       30.13       24.57      4.91 o 
  -8   9   5      208.98      200.49      9.69 o 
  -7   9   5       71.35       73.15     18.91 o 
  -6   9   5      513.20      506.13     66.94 o 
  -5   9   5       20.63       16.24      8.75 o 
  -4   9   5      267.16      283.13     18.94 o 
  -3   9   5      193.68      192.64     29.09 o 
  -2   9   5       38.07       80.96      5.76 o 
  -1   9   5       21.58       24.97      3.20 o 
   0   9   5      571.13      547.27     16.02 o 
   1   9   5      358.68      390.95     61.41 o 
   2   9   5      406.85      411.01     20.13 o 
   3   9   5      491.49      504.39     13.84 o 
   4   9   5      299.59      282.35     22.09 o 
   5   9   5      260.74      300.34     16.70 o 
   6   9   5      245.89      323.83     16.67 o 
   7   9   5       18.13       19.65      6.20 o 
   8   9   5        2.04        9.99      5.08 o 
   9   9   5       88.87      115.50      8.67 o 
  10   9   5        7.94        8.94      3.58 o 
  11   9   5        5.29        2.87      2.27 o 
 -12  10   5      400.84      401.03     10.76 o 
 -11  10   5      982.82      872.70     18.04 o 
 -10  10   5      330.35      266.54     11.30 o 
  -9  10   5       16.08       30.77      5.11 o 
  -8  10   5       96.20      108.91     33.88 o 
  -7  10   5       22.57       33.38     11.39 o 
  -6  10   5      291.63      306.44     31.93 o 
  -5  10   5      306.13      308.13     47.82 o 
  -4  10   5       59.92       46.54     17.24 o 
  -3  10   5        6.20       21.43      6.41 o 
  -2  10   5       10.59       24.27      9.31 o 
  -1  10   5        0.91       37.22      6.88 o 
   0  10   5      128.25      128.75     10.03 o 
   1  10   5       40.56       51.67      7.34 o 
   2  10   5      271.44      250.31     13.95 o 
   3  10   5     1080.10     1116.05     28.14 o 
   4  10   5       19.27       16.18      5.36 o 
   5  10   5      677.58      690.11     20.95 o 
   6  10   5        6.60        5.29      4.22 o 
   7  10   5      718.67      741.83     19.13 o 
   8  10   5      269.96      356.24     12.05 o 
   9  10   5        1.64       10.67      2.65 o 
  -8  11   5        1.27        6.58      2.39 o 
  -7  11   5      362.23      386.69     27.21 o 
  -6  11   5      670.59      645.68     76.15 o 
  -5  11   5        0.65        3.38      1.81 o 
  -4  11   5        1.06       10.72      3.79 o 
  -3  11   5       24.48       18.00      4.18 o 
  -2  11   5      179.65      166.37      8.97 o 
  -1  11   5       18.80       26.79      4.65 o 
   0  11   5        1.42        8.93      3.66 o 
   1  11   5      361.61      396.96     12.95 o 
   2  11   5      189.17      162.41      5.68 o 
   3  11   5      136.44      128.50      7.64 o 
   4  11   5        3.13        3.18      2.93 o 
   5  11   5       79.67       83.60      4.76 o 
 -22   0   6        7.28        7.82      3.62 o 
 -21   0   6     1811.45     1818.21     30.34 o 
 -20   0   6       53.84       57.44      5.85 o 
 -19   0   6        0.63        6.96      4.41 o 
 -18   0   6      166.30      179.06      9.37 o 
 -17   0   6     2004.68     1991.49     28.35 o 
 -16   0   6     7115.84     7226.69     72.61 o 
 -15   0   6    17132.91    17092.13    220.67 o 
 -14   0   6      440.74      459.85     16.86 o 
 -13   0   6     1048.42     1037.33     49.73 o 
 -12   0   6      296.68      282.72     25.38 o 
 -11   0   6     1725.05     1892.54     59.82 o 
 -10   0   6     2941.71     2618.69     66.08 o 
  -9   0   6     4956.37     4926.74     85.44 o 
  -8   0   6        4.19       19.60      7.22 o 
  -7   0   6      932.03     1003.35     34.33 o 
  -6   0   6    21350.78    19882.53    134.08 o 
  -5   0   6       13.65       42.03      6.97 o 
  -4   0   6    19226.39    17904.73    119.12 o 
  -3   0   6    67393.56    61392.94    220.82 o 
  -2   0   6     8524.10     7856.56     81.46 o 
  -1   0   6        3.11        4.72      2.83 o 
   0   0   6       49.48       34.64      7.73 o 
   1   0   6     1491.28     1573.25     42.68 o 
   2   0   6     2098.47     2392.69     56.27 o 
   3   0   6     7681.91     7373.75    104.63 o 
   4   0   6     3819.55     3607.36     79.19 o 
   5   0   6       13.30       21.90      9.25 o 
   6   0   6       26.26       55.02     12.71 o 
   7   0   6     4645.36     4922.93    106.56 o 
   8   0   6      171.65      130.71     19.32 o 
   9   0   6      250.98      282.42     28.98 o 
  10   0   6      881.82      759.28     17.88 o 
  11   0   6      290.54      327.12     10.59 o 
  12   0   6       37.41       28.97      4.47 o 
  13   0   6      418.13      407.52     17.74 o 
  14   0   6     1331.32     1290.21     30.56 o 
  15   0   6      460.17      402.89     16.63 o 
  16   0   6     1714.25     1522.46     65.44 o 
  17   0   6        6.82        9.07      4.29 o 
  18   0   6      706.91      616.56     14.75 o 
 -22   1   6       29.55       23.58      4.49 o 
 -21   1   6       14.91       19.12      7.84 o 
 -20   1   6      132.62      127.27     14.58 o 
 -19   1   6      104.61       88.39      4.88 o 
 -18   1   6        0.04        8.78      3.65 o 
 -17   1   6     2392.22     2242.03     24.02 o 
 -16   1   6      956.26      937.35     16.41 o 
 -15   1   6      915.27      855.96     41.83 o 
 -14   1   6      405.84      415.97     35.85 o 
 -13   1   6       16.00       12.22      6.21 o 
 -12   1   6      161.14      139.22     11.71 o 
 -11   1   6      659.10      696.43     23.49 o 
 -10   1   6     2748.56     2851.06     71.71 o 
  -9   1   6      713.25      744.69     24.55 o 
  -8   1   6     4703.29     4804.20     43.10 o 
  -7   1   6     2258.91     2177.15     92.15 o 
  -6   1   6     2268.24     2000.75    136.94 o 
  -5   1   6      176.94      229.77     39.63 o 
  -4   1   6      229.70      348.91     19.90 o 
  -3   1   6      287.96      330.04     18.49 o 
  -2   1   6     5302.10     4607.53     80.20 o 
  -1   1   6       39.05      102.89     15.70 o 
   0   1   6      589.45      754.49     19.18 o 
   1   1   6     2819.53     3014.80    105.99 o 
   2   1   6      178.54      223.54     18.79 o 
   3   1   6     2761.75     3043.84    160.56 o 
   4   1   6     2679.70     2733.16     38.84 o 
   5   1   6      352.64      399.94     43.20 o 
   6   1   6      438.05      392.64    109.27 o 
   7   1   6      624.64      583.55     52.02 o 
   8   1   6      212.48      273.82     57.91 o 
   9   1   6      325.95      414.56    117.07 o 
  10   1   6       34.95       65.82      7.64 o 
  11   1   6     2289.87     2147.42     32.06 o 
  12   1   6        0.40        3.80      3.57 o 
  13   1   6       51.82      131.04      7.92 o 
  14   1   6      477.88      519.28     14.40 o 
  15   1   6        5.78       12.67      4.50 o 
  16   1   6      292.40      267.66     11.76 o 
  17   1   6       71.55       79.92      4.91 o 
  18   1   6       32.29       51.36      5.35 o 
 -22   2   6      230.48      281.97     10.54 o 
 -21   2   6      196.28      287.41     12.37 o 
 -20   2   6       13.58       17.14      3.89 o 
 -19   2   6      150.92      172.69      6.14 o 
 -18   2   6     1976.79     1960.12     20.01 o 
 -17   2   6      377.27      424.35      9.79 o 
 -16   2   6     1727.27     1618.32     20.58 o 
 -15   2   6      137.74      112.59      5.74 o 
 -14   2   6     4052.84     4086.62     56.28 o 
 -13   2   6      285.26      201.07     23.68 o 
 -12   2   6        8.57      140.28     19.19 o 
 -11   2   6      604.60      646.14     37.54 o 
 -10   2   6       93.99      138.11     17.09 o 
  -9   2   6     1495.87     1841.93     33.40 o 
  -8   2   6    16068.73    16689.52    225.72 o 
  -7   2   6      732.88      617.50     18.36 o 
  -6   2   6        3.85        3.13      2.64 o 
  -5   2   6     1851.11     1952.95     25.86 o 
  -4   2   6        8.31       42.67      5.54 o 
  -3   2   6     5488.07     5070.68     60.88 o 
  -2   2   6     1349.81     1272.36     26.29 o 
  -1   2   6     5408.81     5398.50     52.30 o 
   0   2   6     1696.58     1811.23     84.28 o 
   1   2   6     4149.66     4714.19     48.75 o 
   2   2   6     4528.42     3897.92     65.83 o 
   3   2   6      158.53      141.20     36.46 o 
   4   2   6      446.47      425.72     15.08 o 
   5   2   6      340.70      357.89     30.40 o 
   6   2   6       22.73       19.22      6.19 o 
   7   2   6     1677.39     1721.98     43.25 o 
   8   2   6      253.55      274.53     28.25 o 
   9   2   6      141.96      173.62      7.95 o 
  10   2   6        0.93       16.31      3.93 o 
  11   2   6     1074.72     1059.83     32.16 o 
  12   2   6       98.73      136.75      8.38 o 
  13   2   6        6.40       21.09      9.75 o 
  14   2   6        1.63       12.40      7.26 o 
  15   2   6       16.10       19.58      3.95 o 
  16   2   6      554.59      506.06     49.35 o 
  17   2   6       17.75       23.60      9.93 o 
  18   2   6       84.98       72.84      6.06 o 
 -22   3   6      772.42      830.72     16.26 o 
 -21   3   6      251.01      246.50     30.13 o 
 -20   3   6      378.35      442.01     16.32 o 
 -19   3   6      481.57      506.02     32.78 o 
 -18   3   6       21.58       40.76      4.36 o 
 -17   3   6      494.61      435.14     14.18 o 
 -16   3   6     1045.51      960.47     16.17 o 
 -15   3   6      290.40      316.36      9.18 o 
 -14   3   6     3031.40     2972.72     25.60 o 
 -13   3   6      157.76      163.24      7.38 o 
 -12   3   6      301.33      371.63     30.94 o 
 -11   3   6     2307.39     2016.12     66.43 o 
 -10   3   6     2720.18     2654.77     72.08 o 
  -9   3   6       20.35       10.08      4.99 o 
  -8   3   6      333.72      369.50    109.86 o 
  -7   3   6      414.03      341.96     26.51 o 
  -6   3   6     1212.52     1282.51     22.25 o 
  -5   3   6       88.46       79.66      8.39 o 
  -4   3   6      679.59      732.51     20.92 o 
  -3   3   6      255.15      237.05      9.79 o 
  -2   3   6      477.39      589.87     19.81 o 
  -1   3   6      631.06      739.88     17.09 o 
   0   3   6        1.30        4.03      3.12 o 
   1   3   6       14.96       43.77      4.89 o 
   2   3   6     1510.10     1777.86     63.24 o 
   3   3   6     1763.27     2104.62     32.68 o 
   4   3   6     2500.91     2702.45    240.25 o 
   5   3   6     4270.47     4340.47     96.21 o 
   6   3   6        3.30       10.21      8.61 o 
   7   3   6       25.56       25.29     11.32 o 
   8   3   6      986.22      824.28     22.66 o 
   9   3   6      283.65      253.80     13.49 o 
  10   3   6      819.13      805.07     24.33 o 
  11   3   6     1462.70     1328.51     36.43 o 
  12   3   6      319.10      316.18     18.49 o 
  13   3   6        4.13        9.15      5.84 o 
  14   3   6       36.91       43.96      5.05 o 
  15   3   6      318.09      314.44     34.80 o 
  16   3   6      114.85       98.37      5.54 o 
  17   3   6      109.32       94.87     15.94 o 
  18   3   6      135.14      100.55      6.35 o 
 -22   4   6       61.24       71.83      4.65 o 
 -21   4   6       56.31       57.47      4.40 o 
 -20   4   6     1328.65     1490.09     28.70 o 
 -19   4   6      221.98      328.71     15.62 o 
 -18   4   6      309.98      281.19     15.49 o 
 -17   4   6        5.46        7.79      5.61 o 
 -16   4   6      599.49      586.02     16.08 o 
 -15   4   6      462.96      455.75     14.14 o 
 -14   4   6      752.19      784.31     23.01 o 
 -13   4   6      199.40      187.25     11.43 o 
 -12   4   6      279.20      392.87     15.38 o 
 -11   4   6        3.39       70.77     14.13 o 
 -10   4   6      426.48      523.66     51.46 o 
  -9   4   6        6.13        1.84      4.81 o 
  -8   4   6     2061.51     2037.29     44.59 o 
  -7   4   6      376.21      465.34     20.80 o 
  -6   4   6      649.28      645.95     71.54 o 
  -5   4   6      924.99      761.79     40.28 o 
  -4   4   6     1982.92     1973.46    186.75 o 
  -3   4   6      770.36      795.57     42.32 o 
  -2   4   6     2554.13     2294.67    154.73 o 
  -1   4   6      236.29      199.33     33.32 o 
   0   4   6       66.28       76.54      6.12 o 
   1   4   6     2224.67     2463.96     53.80 o 
   2   4   6     6355.67     6298.29     69.46 o 
   3   4   6      179.18      207.06     11.27 o 
   4   4   6        1.03       11.05      6.19 o 
   5   4   6      164.58      175.46     11.88 o 
   6   4   6      362.82      386.08     22.85 o 
   7   4   6      459.98      399.90     10.68 o 
   8   4   6      776.95      804.34     16.18 o 
   9   4   6      124.31      152.66     19.74 o 
  10   4   6     3321.44     3337.01     57.15 o 
  11   4   6      261.00      310.33     18.57 o 
  12   4   6     1174.29     1330.24     37.02 o 
  13   4   6       57.33       60.81      9.35 o 
  14   4   6      303.00      343.83     17.84 o 
  15   4   6      183.16      167.56      6.03 o 
  16   4   6       95.07      115.96      8.85 o 
  17   4   6        3.28       18.83      4.00 o 
 -21   5   6      239.96      251.63     19.89 o 
 -20   5   6       22.51       15.33      4.19 o 
 -19   5   6      133.98      138.25     10.02 o 
 -18   5   6       95.51       94.30      9.55 o 
 -17   5   6       26.62       16.28      6.34 o 
 -16   5   6      471.06      473.46     21.11 o 
 -15   5   6       79.57       64.87      9.43 o 
 -14   5   6      329.69      327.51     17.95 o 
 -13   5   6     1369.07     1324.82     29.58 o 
 -12   5   6     2112.89     2214.71     37.04 o 
 -11   5   6        6.12       15.60      3.86 o 
 -10   5   6       37.34       50.53     13.93 o 
  -9   5   6      354.18      298.09     19.27 o 
  -8   5   6      758.71      706.45    156.29 o 
  -7   5   6     1672.45     1528.71     64.97 o 
  -6   5   6      512.94      603.01     41.20 o 
  -5   5   6      903.18      906.75     29.32 o 
  -4   5   6        3.74       11.50      5.99 o 
  -3   5   6       34.97       57.51     10.33 o 
  -2   5   6    10408.59    10985.86    158.51 o 
  -1   5   6     1020.58      972.29     46.71 o 
   0   5   6     1814.91     1869.28     62.98 o 
   1   5   6      867.63      816.78     26.42 o 
   2   5   6      295.72      359.92     19.91 o 
   3   5   6     1853.06     1864.26     44.39 o 
   4   5   6      599.54      563.00     25.82 o 
   5   5   6      649.57      556.10     36.08 o 
   6   5   6       92.38       81.87      5.61 o 
   7   5   6     3953.78     3661.09     42.40 o 
   8   5   6     4745.59     4870.13     77.10 o 
   9   5   6      713.49      726.96     17.66 o 
  10   5   6      451.40      410.19     13.31 o 
  11   5   6      171.71      188.15     14.74 o 
  12   5   6        4.69       15.31      6.74 o 
  13   5   6       83.54       94.94     10.58 o 
  14   5   6      378.53      364.24     11.63 o 
  15   5   6       35.58       28.43      5.33 o 
  16   5   6      580.13      758.89     17.41 o 
 -20   6   6      220.73      279.70     10.07 o 
 -19   6   6      103.99      119.29      8.22 o 
 -18   6   6        8.83       20.39      5.37 o 
 -17   6   6       70.87       44.50      4.75 o 
 -16   6   6        0.36        0.43      5.34 o 
 -15   6   6        0.59        1.77      5.61 o 
 -14   6   6        0.01        4.47      6.00 o 
 -13   6   6      465.01      535.70     22.35 o 
 -12   6   6     2122.08     2171.95     98.95 o 
 -11   6   6      236.04      255.77     17.73 o 
 -10   6   6       87.50      134.21      6.22 o 
  -9   6   6       52.90       65.28      5.79 o 
  -8   6   6       98.16       87.55      7.59 o 
  -7   6   6      612.49      536.38     16.08 o 
  -6   6   6      256.15      318.23     13.37 o 
  -5   6   6      318.96      428.65     38.04 o 
  -4   6   6       86.23      107.37     20.05 o 
  -3   6   6     1733.61     2047.94     78.71 o 
  -2   6   6        0.43        6.32      9.20 o 
  -1   6   6     1770.38     1854.82     71.34 o 
   0   6   6     1697.56     1630.47     64.92 o 
   1   6   6     1414.99     1479.11     26.27 o 
   2   6   6      951.55     1126.28     17.34 o 
   3   6   6      889.32      876.36    142.38 o 
   4   6   6      263.41      306.11     97.12 o 
   5   6   6      174.40      152.32      6.11 o 
   6   6   6     1084.98     1110.39     21.93 o 
   7   6   6      375.04      426.10     14.12 o 
   8   6   6      220.94      230.20     10.62 o 
   9   6   6     1735.47     1644.49     26.90 o 
  10   6   6       14.88       24.79      3.60 o 
  11   6   6       99.50       92.03      5.24 o 
  12   6   6       82.34      103.93      6.86 o 
  13   6   6        4.31        7.47      3.20 o 
  14   6   6       30.91       31.61      4.69 o 
  15   6   6      183.95      225.66      8.25 o 
 -19   7   6      537.05      561.64     13.10 o 
 -18   7   6       12.24        4.24      3.20 o 
 -17   7   6      165.01      139.38      5.84 o 
 -16   7   6       20.18       29.47      4.11 o 
 -15   7   6      118.35      126.14      7.52 o 
 -14   7   6      294.80      260.59     15.02 o 
 -13   7   6        3.21       12.05      5.76 o 
 -12   7   6      813.45      835.23     26.50 o 
 -11   7   6       20.47       25.28      7.10 o 
 -10   7   6     1194.37     1218.08     22.25 o 
  -9   7   6      217.98      210.20     10.89 o 
  -8   7   6     1143.26     1109.22     21.32 o 
  -7   7   6        7.00        9.15      3.37 o 
  -6   7   6     2187.62     2129.23     42.72 o 
  -5   7   6      438.95      364.53     17.32 o 
  -4   7   6      977.78      950.81     50.16 o 
  -3   7   6      253.48      281.64     13.89 o 
  -2   7   6        3.13       14.25      4.79 o 
  -1   7   6     1070.24     1037.67     20.35 o 
   0   7   6      417.40      408.31     11.41 o 
   1   7   6     2823.33     2774.04     31.93 o 
   2   7   6       24.36       36.19      4.49 o 
   3   7   6      492.02      464.56     22.05 o 
   4   7   6       12.92       18.43      4.14 o 
   5   7   6     1217.11     1053.37     20.83 o 
   6   7   6     2300.64     2376.50     46.86 o 
   7   7   6       94.98      120.23      7.92 o 
   8   7   6      840.42      885.15     19.64 o 
   9   7   6     1393.26     1419.86     24.14 o 
  10   7   6      785.21      733.43     16.68 o 
  11   7   6      253.78      225.26      8.79 o 
  12   7   6       80.19       82.97      5.12 o 
  13   7   6      139.17       98.51      6.04 o 
 -17   8   6       10.37       13.26      2.92 o 
 -16   8   6      313.50      300.87     17.90 o 
 -15   8   6        0.63        3.97      2.51 o 
 -14   8   6      117.88      153.17      7.30 o 
 -13   8   6      910.80      885.86     31.28 o 
 -12   8   6       81.81       86.11      6.59 o 
 -11   8   6      363.48      489.50     14.43 o 
 -10   8   6      787.94      818.40     77.11 o 
  -9   8   6      556.08      606.83    115.28 o 
  -8   8   6      252.73      271.55     23.93 o 
  -7   8   6      376.88      434.99     73.43 o 
  -6   8   6      549.65      541.96     16.45 o 
  -5   8   6      259.08      280.46     56.99 o 
  -4   8   6      817.33      883.63     29.87 o 
  -3   8   6       44.58       39.44      7.81 o 
  -2   8   6       48.60       56.74      5.68 o 
  -1   8   6      827.39      789.29     67.48 o 
   0   8   6      102.24       86.82      6.33 o 
   1   8   6      279.46      291.00     10.75 o 
   2   8   6     4627.51     4421.54     40.56 o 
   3   8   6        0.55       30.97     11.02 o 
   4   8   6      111.33      104.97      6.90 o 
   5   8   6       67.96       79.78     15.73 o 
   6   8   6      219.54      228.53     15.43 o 
   7   8   6      973.53      906.25     55.78 o 
   8   8   6      397.56      446.22     36.51 o 
   9   8   6       43.92       49.76      7.13 o 
  10   8   6     1034.15      955.45     81.75 o 
  11   8   6       35.00       28.48      4.33 o 
 -15   9   6       21.82       15.97      2.47 o 
 -14   9   6        2.61        3.98      2.75 o 
 -13   9   6      240.55      248.03     11.36 o 
 -12   9   6       24.98       22.11      5.36 o 
 -11   9   6       45.11       43.34      7.30 o 
 -10   9   6       10.99        5.80      3.87 o 
  -9   9   6      113.53      125.74      7.88 o 
  -8   9   6      548.82      526.21     34.79 o 
  -7   9   6      270.39      251.70     20.47 o 
  -6   9   6      166.12      154.48      8.77 o 
  -5   9   6      139.17      122.22     32.92 o 
  -4   9   6     1152.12     1123.10     21.34 o 
  -3   9   6       14.21       37.69     22.10 o 
  -2   9   6      104.20      117.44      7.14 o 
  -1   9   6       36.36       76.29      5.92 o 
   0   9   6       61.38       87.43     10.02 o 
   1   9   6        0.93       32.22      7.47 o 
   2   9   6       48.95       60.83      9.09 o 
   3   9   6      358.19      415.85     19.98 o 
   4   9   6        1.29       27.44      7.46 o 
   5   9   6      488.70      484.91     20.48 o 
   6   9   6      279.54      270.61     15.08 o 
   7   9   6      276.87      344.15     15.79 o 
   8   9   6       71.47       89.22      8.16 o 
   9   9   6       99.94       80.98      7.41 o 
  10   9   6        1.85        5.99      2.78 o 
 -12  10   6       18.63       12.00      2.89 o 
 -11  10   6      113.75       99.58      6.67 o 
 -10  10   6       99.70       81.76      6.72 o 
  -9  10   6       22.22       25.49      3.67 o 
  -8  10   6     1180.92     1166.01     67.07 o 
  -7  10   6       58.60       63.94      5.12 o 
  -6  10   6       23.29       49.01      6.98 o 
  -5  10   6      373.17      345.65     10.49 o 
  -4  10   6       37.96       47.62     10.73 o 
  -3  10   6       16.05       18.49      4.38 o 
  -2  10   6      456.60      545.81     19.21 o 
  -1  10   6      197.00      192.07      8.26 o 
   0  10   6       34.60       44.89      6.65 o 
   1  10   6      516.46      556.24     19.80 o 
   2  10   6      502.71      498.63     18.82 o 
   3  10   6       11.46       14.48      5.21 o 
   4  10   6      301.22      281.44     13.78 o 
   5  10   6      301.90      265.35     12.73 o 
   6  10   6      254.19      270.71     12.11 o 
   7  10   6      211.56      215.82      9.84 o 
   8  10   6      123.79      117.56      6.48 o 
  -7  11   6       84.62      117.62      6.84 o 
  -6  11   6      538.81      731.31     16.29 o 
  -5  11   6      145.68      178.94      8.69 o 
  -4  11   6      127.29      125.87      7.55 o 
  -3  11   6      129.47      127.47      7.65 o 
  -2  11   6       34.34       38.58      4.89 o 
  -1  11   6        6.30       17.92      3.90 o 
   0  11   6       64.73       71.51      5.82 o 
   1  11   6      139.51      154.47      7.80 o 
   2  11   6       98.00       95.68      6.02 o 
   3  11   6       12.34       13.07      2.88 o 
 -22   1   7      516.88      533.52     14.36 o 
 -21   1   7       30.36       53.19      5.01 o 
 -20   1   7      380.12      422.41     17.63 o 
 -19   1   7      795.36      776.81     36.11 o 
 -18   1   7        0.60        7.82      3.56 o 
 -17   1   7     1031.47     1147.22     17.07 o 
 -16   1   7        1.22        9.64      2.88 o 
 -15   1   7      545.85      614.58     11.53 o 
 -14   1   7       98.71      110.44     24.03 o 
 -13   1   7     2215.01     2207.46     50.99 o 
 -12   1   7      386.82      547.12     22.35 o 
 -11   1   7     3602.16     3628.17     54.52 o 
 -10   1   7      796.73      689.58     57.35 o 
  -9   1   7     2832.04     2991.76    101.47 o 
  -8   1   7      344.70      450.44     68.50 o 
  -7   1   7     5026.74     5111.57     56.64 o 
  -6   1   7     4099.74     3977.51     45.74 o 
  -5   1   7        2.15       15.19     11.66 o 
  -4   1   7     7709.80     7265.64     79.09 o 
  -3   1   7      301.25      307.82     74.64 o 
  -2   1   7     1353.64     1217.39     25.83 o 
  -1   1   7    10982.72    10086.25     65.67 o 
   0   1   7     6460.56     6151.93     55.53 o 
   1   1   7       82.84      114.69     44.33 o 
   2   1   7     2129.51     2029.77    150.51 o 
   3   1   7     4919.97     4900.52    294.79 o 
   4   1   7     4237.62     4543.62     53.68 o 
   5   1   7      683.44      767.50     35.39 o 
   6   1   7     2091.55     2043.61     99.96 o 
   7   1   7      412.63      426.12     29.33 o 
   8   1   7      993.02      977.27     36.25 o 
   9   1   7      693.96      685.54     14.10 o 
  10   1   7        6.80        8.12      2.69 o 
  11   1   7      282.59      281.53      8.30 o 
  12   1   7     1127.06     1233.62     22.36 o 
  13   1   7      196.87      208.97      7.42 o 
  14   1   7      930.43     1007.13     42.83 o 
  15   1   7     1101.41     1084.34     55.62 o 
  16   1   7       55.22       53.62      5.45 o 
  17   1   7      238.24      217.80     10.65 o 
 -22   2   7       26.46       11.89      3.72 o 
 -21   2   7       87.52      107.91      8.06 o 
 -20   2   7       82.23       96.31     13.71 o 
 -19   2   7        2.70       14.37      2.84 o 
 -18   2   7       94.55      134.75      6.42 o 
 -17   2   7      111.56      176.78      7.31 o 
 -16   2   7     1476.55     1598.09     22.53 o 
 -15   2   7      160.07      127.05      5.94 o 
 -14   2   7     2353.24     2211.18     22.47 o 
 -13   2   7      863.06      878.23     48.51 o 
 -12   2   7     1772.92     1649.97     63.15 o 
 -11   2   7     5488.35     5964.50    113.16 o 
 -10   2   7      773.17      849.71     35.50 o 
  -9   2   7     3730.91     4396.57    206.22 o 
  -8   2   7     4596.52     4906.25    351.68 o 
  -7   2   7      192.71      205.95     40.44 o 
  -6   2   7      651.73      629.69     72.59 o 
  -5   2   7     2028.39     1983.01     28.47 o 
  -4   2   7     2477.99     2346.34     49.97 o 
  -3   2   7        6.92        8.20      3.87 o 
  -2   2   7     6515.89     6206.89     83.83 o 
  -1   2   7     6369.22     6320.50     92.02 o 
   0   2   7     8976.79     9075.33     75.74 o 
   1   2   7     1080.91     1274.12     29.42 o 
   2   2   7      349.38      368.87     16.75 o 
   3   2   7     1733.61     1787.67     63.17 o 
   4   2   7     3862.68     3974.51     67.90 o 
   5   2   7      101.18      100.61     24.52 o 
   6   2   7      304.83      318.15     69.00 o 
   7   2   7       81.74       60.06      9.77 o 
   8   2   7      119.18      101.70      8.79 o 
   9   2   7      720.41      775.29     22.52 o 
  10   2   7      983.76      844.08     23.00 o 
  11   2   7      185.54      162.71     11.70 o 
  12   2   7       95.47       93.23     19.65 o 
  13   2   7        5.82        2.13      3.37 o 
  14   2   7      401.79      408.25     15.49 o 
  15   2   7      163.65      155.02      7.21 o 
  16   2   7      146.50      137.13     15.19 o 
  17   2   7      857.95      990.74     21.87 o 
 -22   3   7       10.01       24.75      3.96 o 
 -21   3   7      178.76      185.99      8.14 o 
 -20   3   7       78.00       72.65      5.83 o 
 -19   3   7      356.09      384.22     12.26 o 
 -18   3   7      135.20      151.64      7.03 o 
 -17   3   7      947.99      948.35     20.39 o 
 -16   3   7      199.47      246.62     10.85 o 
 -15   3   7     2006.74     2012.24     48.06 o 
 -14   3   7     3221.37     3137.70     30.20 o 
 -13   3   7       96.49      148.60      7.85 o 
 -12   3   7      795.35      728.31     43.47 o 
 -11   3   7     2009.32     1982.80     68.16 o 
 -10   3   7        5.85       12.49      8.21 o 
  -9   3   7     7532.53     8471.54    124.55 o 
  -8   3   7       24.89       69.68      9.04 o 
  -7   3   7      177.42      211.48     12.20 o 
  -6   3   7     1365.19     1167.71     32.13 o 
  -5   3   7     4918.04     4438.67     78.74 o 
  -4   3   7       21.53       21.48      3.92 o 
  -3   3   7     2329.77     2222.86     50.52 o 
  -2   3   7     1596.86     1864.26     28.93 o 
  -1   3   7     5547.78     6005.23     79.02 o 
   0   3   7     2380.71     2784.45     36.17 o 
   1   3   7     1530.75     1481.85     23.39 o 
   2   3   7     3065.66     3302.50     50.07 o 
   3   3   7       76.63       97.73      8.77 o 
   4   3   7     4915.51     5158.49     75.76 o 
   5   3   7      339.20      339.96     20.79 o 
   6   3   7        8.50        9.61      9.07 o 
   7   3   7     5168.48     5140.93     61.66 o 
   8   3   7     1327.60     1437.16     31.26 o 
   9   3   7     3340.82     3440.75     94.99 o 
  10   3   7     2122.50     2361.75     48.52 o 
  11   3   7       27.75       25.11      7.65 o 
  12   3   7      388.47      375.59     20.08 o 
  13   3   7      237.69      218.28     36.22 o 
  14   3   7        7.56       11.98      3.51 o 
  15   3   7       80.53       71.87      8.51 o 
  16   3   7      426.51      495.51     17.35 o 
  17   3   7       29.21       39.38      4.99 o 
 -22   4   7      100.93      116.85      5.54 o 
 -21   4   7      153.27      173.99     16.83 o 
 -20   4   7      174.59      208.82     11.52 o 
 -19   4   7       95.56       77.16      8.51 o 
 -18   4   7       14.52       11.66      5.94 o 
 -17   4   7        1.97        5.81      3.67 o 
 -16   4   7       42.44       75.15      7.31 o 
 -15   4   7      199.91      162.20      8.83 o 
 -14   4   7      485.99      512.61     18.74 o 
 -13   4   7      162.32      160.17     10.75 o 
 -12   4   7     1984.83     1955.42     33.77 o 
 -11   4   7      954.41     1117.61     24.39 o 
 -10   4   7      434.17      443.00     49.59 o 
  -9   4   7      618.31      606.08     26.33 o 
  -8   4   7     2920.21     3000.23    176.24 o 
  -7   4   7     4508.12     4061.77     97.32 o 
  -6   4   7      376.07      325.42     28.60 o 
  -5   4   7     1826.88     2049.82     46.35 o 
  -4   4   7      457.54      554.60     21.31 o 
  -3   4   7      212.26      292.99    176.34 o 
  -2   4   7      171.51      211.96     12.81 o 
  -1   4   7     2166.70     2255.04     66.59 o 
   0   4   7        1.31        7.70      3.30 o 
   1   4   7      328.92      356.46     16.83 o 
   2   4   7     2019.02     2315.95     44.21 o 
   3   4   7       72.94       67.99     10.01 o 
   4   4   7       41.70       54.28     22.59 o 
   5   4   7      488.94      434.19     23.95 o 
   6   4   7        2.66        4.78      4.05 o 
   7   4   7     2000.33     1868.14     49.86 o 
   8   4   7      209.72      245.95      9.65 o 
   9   4   7      416.12      457.63     22.09 o 
  10   4   7     5909.20     5745.95     77.48 o 
  11   4   7      823.75      793.57     29.25 o 
  12   4   7      718.25      821.59     28.90 o 
  13   4   7       25.16       22.84      7.01 o 
  14   4   7       26.48       28.03      4.62 o 
  15   4   7       40.50       56.02      7.14 o 
  16   4   7      109.73      121.73      8.19 o 
 -21   5   7      507.95      553.21     21.66 o 
 -20   5   7       74.12       88.84      7.32 o 
 -19   5   7        1.34       -2.42      4.81 o 
 -18   5   7       17.16       22.27      6.30 o 
 -17   5   7      302.16      309.91     16.83 o 
 -16   5   7      205.73      220.44     14.94 o 
 -15   5   7     2402.26     2391.82     46.51 o 
 -14   5   7      159.95      144.87     12.50 o 
 -13   5   7        1.90        1.36      4.67 o 
 -12   5   7       37.31       54.95      7.26 o 
 -11   5   7      836.17      884.65     22.76 o 
 -10   5   7        0.51        3.01      2.12 o 
  -9   5   7       35.22       44.79      7.13 o 
  -8   5   7      566.57      537.95     40.72 o 
  -7   5   7      132.88      115.71     45.75 o 
  -6   5   7      454.62      646.28     26.12 o 
  -5   5   7      372.64      386.38     51.03 o 
  -4   5   7      240.97      280.16     23.04 o 
  -3   5   7      151.99      246.40     60.10 o 
  -2   5   7      682.90      626.09     39.26 o 
  -1   5   7      740.21      739.41     41.04 o 
   0   5   7     1456.71     1351.81     34.47 o 
   1   5   7        7.89       23.44      7.40 o 
   2   5   7      393.65      363.27     18.57 o 
   3   5   7     2111.07     2270.32     50.89 o 
   4   5   7     1408.08     1396.33     33.79 o 
   5   5   7      249.91      219.34      8.48 o 
   6   5   7      189.24      177.37      8.43 o 
   7   5   7     6350.78     6035.44     47.06 o 
   8   5   7       37.61       28.25      4.85 o 
   9   5   7      209.81      225.88     10.33 o 
  10   5   7      223.50      215.35      9.86 o 
  11   5   7       17.98       17.09      7.12 o 
  12   5   7       85.00       83.60      6.90 o 
  13   5   7      226.34      241.55      9.97 o 
  14   5   7        0.37       10.00      4.47 o 
  15   5   7     1066.13     1108.66     22.34 o 
 -20   6   7      197.40      173.86      8.20 o 
 -19   6   7        3.87        8.82      3.97 o 
 -18   6   7      148.67      134.26      9.98 o 
 -17   6   7       49.88       51.21      7.75 o 
 -16   6   7      306.27      313.60     16.69 o 
 -15   6   7        5.93       16.02      6.36 o 
 -14   6   7      875.30      856.41     27.99 o 
 -13   6   7     1424.75     1437.76     35.78 o 
 -12   6   7       49.24       58.15     17.56 o 
 -11   6   7        0.13        1.96      2.77 o 
 -10   6   7      584.49      562.56     11.03 o 
  -9   6   7     1455.08     1448.30     58.19 o 
  -8   6   7      880.45      951.87     14.31 o 
  -7   6   7      195.26      199.52     21.76 o 
  -6   6   7     4044.49     3895.30     64.51 o 
  -5   6   7        7.09       13.90      4.13 o 
  -4   6   7       45.14       61.47     16.26 o 
  -3   6   7       57.36       56.70     15.65 o 
  -2   6   7      921.98     1137.28     57.43 o 
  -1   6   7      124.56      187.02     16.07 o 
   0   6   7     1540.53     1579.61     21.76 o 
   1   6   7     1340.90     1529.96     21.80 o 
   2   6   7       12.54       32.95      5.03 o 
   3   6   7        1.87       20.17      5.39 o 
   4   6   7      291.61      316.55     98.80 o 
   5   6   7     8540.48     8159.33    161.39 o 
   6   6   7     4227.75     3992.65     51.53 o 
   7   6   7      387.71      393.26     13.76 o 
   8   6   7       95.04      100.90      7.59 o 
   9   6   7     2008.78     1954.08     29.05 o 
  10   6   7        0.93        2.02      2.58 o 
  11   6   7       13.15       15.69      2.93 o 
  12   6   7      532.06      602.29     22.34 o 
  13   6   7        5.41        0.72      3.21 o 
  14   6   7       22.51       21.88      3.62 o 
 -19   7   7      372.55      457.94     12.11 o 
 -18   7   7      204.93      220.23     10.15 o 
 -17   7   7      950.98      873.54     19.73 o 
 -16   7   7       39.71       28.05      4.22 o 
 -15   7   7       94.96       70.47      8.39 o 
 -14   7   7      264.91      296.36     15.91 o 
 -13   7   7      239.84      319.87     16.67 o 
 -12   7   7       88.43       99.38     16.98 o 
 -11   7   7       20.26       36.76     12.11 o 
 -10   7   7      369.92      376.34     12.22 o 
  -9   7   7      221.76      262.81     12.41 o 
  -8   7   7      121.18      149.39      7.97 o 
  -7   7   7      118.18      155.09      7.72 o 
  -6   7   7       35.28       31.58      4.24 o 
  -5   7   7      610.62      639.66     24.84 o 
  -4   7   7      573.49      677.65     19.75 o 
  -3   7   7      638.78      676.46     15.05 o 
  -2   7   7      687.64      731.35     13.45 o 
  -1   7   7       69.16       72.57      5.66 o 
   0   7   7      387.67      414.70     11.67 o 
   1   7   7      799.44      774.57     19.23 o 
   2   7   7      189.95      194.96      9.31 o 
   3   7   7        3.66       18.26      5.21 o 
   4   7   7      166.68      173.87     17.60 o 
   5   7   7     1544.89     1534.03     26.25 o 
   6   7   7      227.09      261.70     11.75 o 
   7   7   7       73.13       71.04      6.56 o 
   8   7   7     1029.87     1069.54     21.26 o 
   9   7   7      172.67      151.52      8.17 o 
  10   7   7      170.93      149.76      5.97 o 
  11   7   7      189.44      185.98      6.92 o 
  12   7   7      173.04      128.17      7.28 o 
  13   7   7      979.15      885.77     15.02 o 
 -17   8   7      384.98      344.04     10.42 o 
 -16   8   7      603.77      553.46     17.89 o 
 -15   8   7       24.78       17.77      3.20 o 
 -14   8   7        4.32       16.92      3.61 o 
 -13   8   7      321.11      325.45     11.13 o 
 -12   8   7      101.24      148.35      8.24 o 
 -11   8   7      239.55      293.52     11.48 o 
 -10   8   7       70.12      141.57     11.55 o 
  -9   8   7       68.28       95.64      6.43 o 
  -8   8   7      225.96      208.51      9.14 o 
  -7   8   7     1580.30     1656.18     34.71 o 
  -6   8   7        2.32       41.88      4.35 o 
  -5   8   7      416.47      482.75     15.82 o 
  -4   8   7       10.28       16.59      4.00 o 
  -3   8   7       79.40       78.31      5.10 o 
  -2   8   7        4.46       37.68      3.90 o 
  -1   8   7      407.09      414.52     12.93 o 
   0   8   7      324.87      248.43     10.20 o 
   1   8   7       27.71       22.49      4.35 o 
   2   8   7       14.40       28.91      4.64 o 
   3   8   7     3334.54     3510.66     36.69 o 
   4   8   7     1141.95     1076.13     20.31 o 
   5   8   7      114.99      113.47      7.10 o 
   6   8   7      123.68      140.06     13.70 o 
   7   8   7       37.92       41.92      6.65 o 
   8   8   7       67.42       67.99      4.97 o 
   9   8   7       13.01       19.06      3.01 o 
  10   8   7       15.83       12.85      2.92 o 
 -15   9   7       49.93       50.96      4.04 o 
 -14   9   7      341.09      248.33     10.11 o 
 -13   9   7       78.25       88.19      7.59 o 
 -12   9   7      307.89      314.91     14.51 o 
 -11   9   7      144.49      105.27      9.85 o 
 -10   9   7      277.01      292.15     31.95 o 
  -9   9   7      362.37      362.54     50.67 o 
  -8   9   7       27.97       47.88     14.88 o 
  -7   9   7      153.56      182.68     19.39 o 
  -6   9   7       34.16       48.58     11.88 o 
  -5   9   7       46.08       63.31      6.05 o 
  -4   9   7        0.96        6.31      3.69 o 
  -3   9   7      817.57      889.13    107.65 o 
  -2   9   7     1322.28     1326.50     52.09 o 
  -1   9   7      238.01      200.90     13.99 o 
   0   9   7       15.41       24.43      6.64 o 
   1   9   7      990.41      925.02     29.21 o 
   2   9   7       18.90       29.67      7.39 o 
   3   9   7        0.43        2.53      5.56 o 
   4   9   7      318.86      377.60     18.36 o 
   5   9   7      907.23     1033.93     28.49 o 
   6   9   7       91.98      111.40      9.93 o 
   7   9   7      279.41      243.69     12.80 o 
   8   9   7      375.71      302.51     12.74 o 
   9   9   7        3.63        7.18      3.03 o 
 -12  10   7      309.50      253.30      8.97 o 
 -11  10   7       20.37        9.38      3.33 o 
 -10  10   7       45.78       41.94      5.30 o 
  -9  10   7       93.63      116.35     25.50 o 
  -8  10   7       13.40       39.42     12.70 o 
  -7  10   7     1069.63     1004.40     16.60 o 
  -6  10   7        9.03        4.50      2.90 o 
  -5  10   7        2.42        3.25      2.74 o 
  -4  10   7        4.59       40.91     17.72 o 
  -3  10   7      393.62      418.68     56.69 o 
  -2  10   7      322.13      283.02     13.66 o 
  -1  10   7      545.32      536.12     12.89 o 
   0  10   7      360.77      395.39     16.74 o 
   1  10   7      145.59      160.32     10.88 o 
   2  10   7      562.14      583.56     19.64 o 
   3  10   7      100.57       73.61      7.70 o 
   4  10   7      106.51       79.88      7.67 o 
   5  10   7       57.01       89.78      7.55 o 
   6  10   7       39.78       62.82      5.96 o 
  -6  11   7      496.37      494.34     12.68 o 
  -5  11   7        6.42       11.43      3.30 o 
  -4  11   7      264.11      265.34      9.79 o 
  -3  11   7        1.51        7.02      3.03 o 
  -2  11   7       47.87       56.00      5.04 o 
  -1  11   7       63.30       69.43      5.37 o 
   0  11   7       36.25       41.33      4.34 o 
   1  11   7      162.17      183.32      7.51 o 
   2  11   7      376.34      447.20     10.69 o 
 -22   0   8      199.35      216.46      9.01 o 
 -21   0   8      393.58      396.03     11.01 o 
 -20   0   8       56.44       60.57      5.63 o 
 -19   0   8      306.01      240.01     10.02 o 
 -18   0   8     5257.18     5368.88     65.86 o 
 -17   0   8    10772.18    10579.61    282.26 o 
 -16   0   8    11865.75    11828.00    104.28 o 
 -15   0   8        4.69       40.28     11.11 o 
 -14   0   8      942.50      914.84     27.85 o 
 -13   0   8      454.78      484.62     23.78 o 
 -12   0   8      612.81      652.44     26.05 o 
 -11   0   8      684.80      520.53     22.31 o 
 -10   0   8       92.66      160.17     16.58 o 
  -9   0   8    14033.95    16259.19    154.20 o 
  -8   0   8       86.53       76.24     11.13 o 
  -7   0   8     5891.67     6730.32     91.93 o 
  -6   0   8     3980.03     3983.28     68.72 o 
  -5   0   8      417.02      280.94     18.46 o 
  -4   0   8     7406.35     7523.06     94.79 o 
  -3   0   8    18578.03    17838.74    147.70 o 
  -2   0   8     3151.85     2775.08     61.03 o 
  -1   0   8     5283.86     5936.04     55.39 o 
   0   0   8      338.80      300.14     18.20 o 
   1   0   8     5725.64     6068.45     97.60 o 
   2   0   8      926.03      842.96     40.14 o 
   3   0   8     1060.72      920.72     43.54 o 
   4   0   8      784.90      812.83     43.25 o 
   5   0   8      663.02      666.59     39.93 o 
   6   0   8     1405.60     1344.28     59.73 o 
   7   0   8     4719.13     4991.42    117.29 o 
   8   0   8      316.60      412.84     15.91 o 
   9   0   8     2160.79     2185.25     82.38 o 
  10   0   8      599.78      497.16     40.16 o 
  11   0   8        7.89        6.00      4.75 o 
  12   0   8      362.92      384.21     12.31 o 
  13   0   8     4738.72     4604.91     85.35 o 
  14   0   8      718.78      801.47     47.95 o 
  15   0   8       71.78       53.60      7.21 o 
  16   0   8     1358.47     1497.80     27.35 o 
  17   0   8       56.11       74.13      4.98 o 
 -22   1   8      265.02      260.72      9.90 o 
 -21   1   8      280.16      240.20      8.75 o 
 -20   1   8      290.26      306.34     22.36 o 
 -19   1   8      236.93      234.70      6.93 o 
 -18   1   8     1670.44     1704.18     21.62 o 
 -17   1   8       67.98      107.31      9.81 o 
 -16   1   8      353.78      331.74     10.58 o 
 -15   1   8     2364.67     2175.96     39.41 o 
 -14   1   8      180.06      185.98      6.70 o 
 -13   1   8     1790.53     1822.36     44.66 o 
 -12   1   8      879.92      864.97     29.53 o 
 -11   1   8      901.79      910.67     37.79 o 
 -10   1   8      724.81      926.62     28.82 o 
  -9   1   8       84.36       45.52      5.72 o 
  -8   1   8     1215.67     1498.09     42.54 o 
  -7   1   8     1469.05     1895.56     34.91 o 
  -6   1   8      738.37      729.37     21.46 o 
  -5   1   8      138.46      280.09     13.27 o 
  -4   1   8     3262.88     3119.49     43.32 o 
  -3   1   8     1415.20     1239.02     94.25 o 
  -2   1   8       37.53       62.39     12.48 o 
  -1   1   8     1641.80     1749.59     54.03 o 
   0   1   8     6003.70     6150.05     74.23 o 
   1   1   8     3458.81     3892.39    112.02 o 
   2   1   8       91.78      128.46     19.10 o 
   3   1   8      537.56      740.70     75.90 o 
   4   1   8       51.98       27.65      7.35 o 
   5   1   8       97.49      101.42     39.16 o 
   6   1   8        3.69        7.65      6.24 o 
   7   1   8       18.16       19.04     11.43 o 
   8   1   8      350.50      408.18     16.54 o 
   9   1   8     1475.72     1435.59     28.31 o 
  10   1   8      712.46      622.94     17.94 o 
  11   1   8      666.87      773.42     17.65 o 
  12   1   8      421.16      398.97     30.68 o 
  13   1   8      376.13      307.32     12.93 o 
  14   1   8      306.45      329.14     34.43 o 
  15   1   8      579.76      640.50     60.84 o 
  16   1   8      946.66     1048.38     24.09 o 
  17   1   8        2.73        2.48      2.67 o 
 -22   2   8       94.85       88.11      6.10 o 
 -21   2   8      103.42       82.24      5.41 o 
 -20   2   8      453.57      461.94     24.08 o 
 -19   2   8      164.83      145.26      6.84 o 
 -18   2   8        4.56        4.81      2.87 o 
 -17   2   8      213.46      228.57     14.00 o 
 -16   2   8      811.07      764.44     17.07 o 
 -15   2   8     7223.36     6994.27     46.70 o 
 -14   2   8       53.08       61.09      4.42 o 
 -13   2   8      310.67      318.22     30.82 o 
 -12   2   8     2508.35     2740.12     82.83 o 
 -11   2   8      277.69      339.29     28.25 o 
 -10   2   8       31.52       25.21      6.01 o 
  -9   2   8      556.94      871.65    190.43 o 
  -8   2   8       12.72       16.48     11.67 o 
  -7   2   8     1678.51     1738.71     96.87 o 
  -6   2   8       53.01       57.22      6.98 o 
  -5   2   8       88.00      114.21     15.68 o 
  -4   2   8     1321.28     1114.16     38.34 o 
  -3   2   8        2.66       46.81     19.20 o 
  -2   2   8      254.34      315.44     40.10 o 
  -1   2   8     8101.75     8336.32     63.91 o 
   0   2   8      123.78      100.78     12.91 o 
   1   2   8       19.80       13.09      4.40 o 
   2   2   8      107.97      189.88     13.24 o 
   3   2   8      117.31       73.72      9.30 o 
   4   2   8      378.42      419.11     17.30 o 
   5   2   8      470.23      501.38     85.69 o 
   6   2   8       44.83       44.24      8.92 o 
   7   2   8       21.79       34.27      6.04 o 
   8   2   8        1.15       18.12      5.48 o 
   9   2   8      406.11      487.02     33.90 o 
  10   2   8      327.42      280.77     88.01 o 
  11   2   8      239.68      276.16     17.42 o 
  12   2   8     1308.34     1425.41     36.98 o 
  13   2   8        1.48        4.57      5.81 o 
  14   2   8        5.07       11.06      6.07 o 
  15   2   8       24.27       42.14      7.25 o 
  16   2   8      171.61      131.36      9.16 o 
  17   2   8        4.40        4.84      2.74 o 
 -22   3   8       34.14       49.80     18.61 o 
 -21   3   8      101.25       72.62      6.45 o 
 -20   3   8      207.73      249.77      9.28 o 
 -19   3   8      186.30      175.22      8.76 o 
 -18   3   8      361.03      308.79     11.68 o 
 -17   3   8      189.93      211.53      8.61 o 
 -16   3   8       21.58       22.89      4.78 o 
 -15   3   8     3154.27     2993.08     34.85 o 
 -14   3   8      624.92      547.52     13.88 o 
 -13   3   8       24.53       15.30      5.20 o 
 -12   3   8     2004.44     1938.18     31.98 o 
 -11   3   8      633.92      618.42     38.07 o 
 -10   3   8        1.03       10.92      7.87 o 
  -9   3   8      692.96      653.81     35.24 o 
  -8   3   8      393.33      408.86     26.85 o 
  -7   3   8      977.22     1003.24     23.11 o 
  -6   3   8     3525.67     3764.31     54.58 o 
  -5   3   8      301.85      309.36     12.86 o 
  -4   3   8     2885.05     2727.28     42.86 o 
  -3   3   8     1915.32     1923.24     31.34 o 
  -2   3   8      177.04      314.94     16.95 o 
  -1   3   8     5953.03     6347.36     90.23 o 
   0   3   8     1243.98     1170.80     30.71 o 
   1   3   8     1424.91     1502.67     29.71 o 
   2   3   8     1428.52     1504.13     31.91 o 
   3   3   8     1329.02     1287.09    173.76 o 
   4   3   8      119.32      119.38     13.14 o 
   5   3   8      235.00      293.04     20.49 o 
   6   3   8     1784.90     1748.67     30.30 o 
   7   3   8     4496.85     4213.10     53.50 o 
   8   3   8        0.84        9.83      4.88 o 
   9   3   8     1203.82     1190.41     42.01 o 
  10   3   8      729.74      696.93     27.21 o 
  11   3   8      106.05      155.36     13.66 o 
  12   3   8       57.83       54.09      8.90 o 
  13   3   8       10.21       23.24      7.05 o 
  14   3   8       47.16       62.03      8.44 o 
  15   3   8      220.07      218.13     12.52 o 
  16   3   8      224.04      207.90     10.53 o 
 -22   4   8       35.95       25.13      3.14 o 
 -21   4   8      369.56      355.71     31.05 o 
 -20   4   8      211.62      198.71     11.29 o 
 -19   4   8       32.41       23.02      6.03 o 
 -18   4   8      303.06      294.69      8.67 o 
 -17   4   8      224.74      254.89     10.59 o 
 -16   4   8      370.59      384.13     10.41 o 
 -15   4   8      233.24      175.95     13.37 o 
 -14   4   8      650.59      697.44     21.70 o 
 -13   4   8     3769.27     3813.40     48.61 o 
 -12   4   8       18.59       10.47      3.32 o 
 -11   4   8      511.61      518.80     18.27 o 
 -10   4   8      947.08      890.77     44.18 o 
  -9   4   8     1881.97     1640.05     67.78 o 
  -8   4   8      531.35      532.23     28.37 o 
  -7   4   8      326.04      350.75     19.65 o 
  -6   4   8      887.23      782.37    118.54 o 
  -5   4   8      203.78      199.13     70.69 o 
  -4   4   8      221.96      225.04     14.41 o 
  -3   4   8    10001.61     9960.95     91.31 o 
  -2   4   8      888.18     1031.61    125.15 o 
  -1   4   8      403.76      471.76     19.79 o 
   0   4   8      176.06      267.77     18.80 o 
   1   4   8     2557.74     2569.55     48.96 o 
   2   4   8       22.72       54.69     13.92 o 
   3   4   8       65.21       73.69     12.59 o 
   4   4   8      853.95      802.20     56.71 o 
   5   4   8       61.59       59.79      4.76 o 
   6   4   8       22.75       51.22      4.70 o 
   7   4   8      284.57      277.53     11.40 o 
   8   4   8       57.14       71.92      5.91 o 
   9   4   8     2415.74     2465.05     50.98 o 
  10   4   8       18.60       38.67      8.79 o 
  11   4   8       95.25      100.08      7.94 o 
  12   4   8      381.90      495.50     15.34 o 
  13   4   8       63.63       46.92      7.60 o 
  14   4   8       49.44       30.28      6.24 o 
  15   4   8      283.83      318.25     13.27 o 
  16   4   8       29.96       13.30      3.25 o 
 -21   5   8       43.77       57.83      3.32 o 
 -20   5   8      174.15      149.16      9.23 o 
 -19   5   8       23.91       32.21      6.17 o 
 -18   5   8       61.72       63.24      8.53 o 
 -17   5   8     1160.15     1171.16     31.30 o 
 -16   5   8       77.07       74.32      9.76 o 
 -15   5   8        8.93       22.58      7.08 o 
 -14   5   8      228.31      186.31     13.82 o 
 -13   5   8     1053.25     1149.86     31.82 o 
 -12   5   8        4.20       10.96      3.15 o 
 -11   5   8      750.49      736.36     13.43 o 
 -10   5   8      145.53      162.73      7.63 o 
  -9   5   8       31.77       27.17      3.35 o 
  -8   5   8       23.99       23.51      7.62 o 
  -7   5   8        1.85       11.36      6.18 o 
  -6   5   8      260.25      207.11     15.59 o 
  -5   5   8      584.31      546.79     24.26 o 
  -4   5   8      558.47      521.56     22.85 o 
  -3   5   8        8.53       11.46      9.34 o 
  -2   5   8       49.10       25.41     10.28 o 
  -1   5   8     2229.13     2365.58     75.22 o 
   0   5   8     1106.49     1097.60     32.84 o 
   1   5   8     1704.70     1768.35     42.13 o 
   2   5   8     2419.95     2217.79     34.44 o 
   3   5   8        1.01        6.12      3.47 o 
   4   5   8     2084.84     2231.73     61.13 o 
   5   5   8     5494.40     5242.48     51.55 o 
   6   5   8      631.62      709.78     13.73 o 
   7   5   8       60.52       43.80      4.45 o 
   8   5   8     1388.73     1392.20     20.39 o 
   9   5   8      684.28      733.33     14.75 o 
  10   5   8      125.04       99.33      7.62 o 
  11   5   8      850.04      896.31     20.01 o 
  12   5   8        5.56        6.13      5.17 o 
  13   5   8      142.05      157.37     10.69 o 
  14   5   8       32.46       49.35      6.09 o 
  15   5   8       90.15       70.92      5.29 o 
 -20   6   8      662.00      655.19     15.48 o 
 -19   6   8        0.34       -0.25      3.72 o 
 -18   6   8       46.74       27.01      3.86 o 
 -17   6   8      196.21      202.07     12.97 o 
 -16   6   8      106.81      124.24     11.20 o 
 -15   6   8      288.43      297.51     16.65 o 
 -14   6   8      275.04      335.73     17.89 o 
 -13   6   8      150.69      152.07     12.62 o 
 -12   6   8      231.25      253.10     31.08 o 
 -11   6   8     1096.12     1194.39     17.62 o 
 -10   6   8     1011.32     1017.94     14.76 o 
  -9   6   8       17.86       18.28      3.29 o 
  -8   6   8      933.97      923.09     48.30 o 
  -7   6   8     1320.18     1378.98     21.54 o 
  -6   6   8      540.56      575.55     13.16 o 
  -5   6   8       32.86       38.87      5.66 o 
  -4   6   8       69.07       62.19      4.88 o 
  -3   6   8       67.00       66.22      5.11 o 
  -2   6   8     1543.13     1577.72     26.54 o 
  -1   6   8      165.96      192.89      9.58 o 
   0   6   8      244.62      266.82      9.58 o 
   1   6   8      748.32      764.00     17.22 o 
   2   6   8      269.92      274.60     10.88 o 
   3   6   8      566.11      599.29    155.93 o 
   4   6   8     1914.87     1850.40     98.61 o 
   5   6   8       90.44      147.80      8.93 o 
   6   6   8      911.15      810.41     43.82 o 
   7   6   8        1.18       16.82      4.58 o 
   8   6   8       59.57       75.73      6.72 o 
   9   6   8      396.85      418.80     14.96 o 
  10   6   8      173.62      209.67      9.63 o 
  11   6   8       59.50       84.73      8.16 o 
  12   6   8       90.62      106.10      7.92 o 
  13   6   8        3.92       21.11      3.68 o 
  14   6   8        0.97       13.84      2.86 o 
 -19   7   8       16.50       29.29      3.77 o 
 -18   7   8       10.69       12.96      2.30 o 
 -17   7   8      283.18      276.49      8.79 o 
 -16   7   8      363.04      281.45     10.08 o 
 -15   7   8      564.15      540.48     20.07 o 
 -14   7   8       26.79       27.87      6.69 o 
 -13   7   8       56.07       53.33      8.00 o 
 -12   7   8     1461.04     1505.26     91.84 o 
 -11   7   8     1428.73     1467.08     24.00 o 
 -10   7   8       75.28       48.70      5.31 o 
  -9   7   8       94.47       83.86      6.38 o 
  -8   7   8      312.97      349.93     14.32 o 
  -7   7   8      236.81      220.54      9.52 o 
  -6   7   8      179.52      252.98      9.96 o 
  -5   7   8      377.44      362.03     15.17 o 
  -4   7   8        3.34       15.32      3.58 o 
  -3   7   8       12.83       19.90      3.87 o 
  -2   7   8     1246.35     1232.19     21.46 o 
  -1   7   8      783.47      699.45     15.97 o 
   0   7   8     2540.73     2440.80     31.53 o 
   1   7   8     2926.01     2851.03     34.25 o 
   2   7   8       68.48       73.05      9.56 o 
   3   7   8      343.94      414.01     13.55 o 
   4   7   8      303.96      309.01     11.78 o 
   5   7   8       27.94       41.24      9.23 o 
   6   7   8      672.87      684.73     22.37 o 
   7   7   8       15.24       21.02      4.38 o 
   8   7   8       13.78       11.05      3.61 o 
   9   7   8        0.22        5.30      3.13 o 
  10   7   8      252.33      261.61      8.47 o 
  11   7   8      105.59      118.01      7.47 o 
  12   7   8      866.50      749.06     15.03 o 
 -17   8   8      158.13      142.06      6.79 o 
 -16   8   8       34.51       22.29      4.57 o 
 -15   8   8      286.75      259.63     12.26 o 
 -14   8   8        2.31        1.60      2.89 o 
 -13   8   8      115.23      110.22      6.94 o 
 -12   8   8     1090.10     1249.33     22.00 o 
 -11   8   8        3.58       33.80      4.58 o 
 -10   8   8      230.75      328.49     16.24 o 
  -9   8   8     1983.28     1995.08     31.64 o 
  -8   8   8     1773.12     1717.95     24.92 o 
  -7   8   8     2488.29     2784.16     46.54 o 
  -6   8   8      571.13      626.49     15.69 o 
  -5   8   8       32.26       93.61      5.63 o 
  -4   8   8       52.91       68.63     16.62 o 
  -3   8   8     1125.85     1052.15     49.22 o 
  -2   8   8       13.47        6.79      3.39 o 
  -1   8   8     1437.07     1299.15     22.87 o 
   0   8   8      137.09      131.24      8.72 o 
   1   8   8      130.98      129.73      7.91 o 
   2   8   8     1298.02     1313.91     28.41 o 
   3   8   8       67.16      131.03      7.84 o 
   4   8   8      919.24      945.70     23.67 o 
   5   8   8       63.34       62.90      5.57 o 
   6   8   8       46.16       50.15      4.93 o 
   7   8   8       75.08       48.95      4.56 o 
   8   8   8        3.15        2.14      2.39 o 
   9   8   8        4.83       21.87     10.16 o 
  10   8   8        0.32        5.56      2.31 o 
 -15   9   8        0.92        1.19      2.07 o 
 -14   9   8        0.09       10.88      3.50 o 
 -13   9   8      157.58      158.26      9.72 o 
 -12   9   8      150.01      159.48     10.82 o 
 -11   9   8       23.88       57.60      7.97 o 
 -10   9   8        0.63        5.48      3.68 o 
  -9   9   8      566.37      530.43     16.79 o 
  -8   9   8       71.67       67.57     19.20 o 
  -7   9   8     1548.37     1533.19    137.90 o 
  -6   9   8      136.75      157.10     31.54 o 
  -5   9   8       12.59       31.95      4.70 o 
  -4   9   8     1098.23     1136.95    198.03 o 
  -3   9   8      396.59      351.17      9.06 o 
  -2   9   8       30.01       52.70      5.69 o 
  -1   9   8       10.58       28.79      4.58 o 
   0   9   8       30.04       28.93      4.09 o 
   1   9   8      194.40      145.70      7.25 o 
   2   9   8      256.24      232.55     15.98 o 
   3   9   8        8.52       24.64      8.56 o 
   4   9   8        0.19        3.26      2.56 o 
   5   9   8        2.82        9.19      5.49 o 
   6   9   8      358.06      376.60     15.81 o 
   7   9   8        1.19        2.30      3.66 o 
 -12  10   8        4.76        6.88      2.54 o 
 -11  10   8       48.11       35.07      4.31 o 
 -10  10   8       30.53       32.61      4.69 o 
  -9  10   8      304.44      299.58      8.50 o 
  -8  10   8       21.33       52.19     11.00 o 
  -7  10   8       24.72       25.11     10.02 o 
  -6  10   8        5.42       13.21      2.98 o 
  -5  10   8      888.73      860.91     54.93 o 
  -4  10   8      189.66      193.73      8.59 o 
  -3  10   8      110.81      153.02      9.86 o 
  -2  10   8      148.43      155.52      9.86 o 
  -1  10   8        7.69       12.16      4.40 o 
   0  10   8      191.70      192.70      7.65 o 
   1  10   8       21.96       27.16      5.57 o 
   2  10   8      252.09      294.00     13.65 o 
   3  10   8       93.14       70.37      7.27 o 
   4  10   8      151.14      182.96     10.14 o 
  -6  11   8      343.28      366.63     10.03 o 
  -5  11   8        0.87       20.74      3.25 o 
  -4  11   8        7.50       10.33      2.71 o 
  -3  11   8      143.24      123.68      6.25 o 
  -2  11   8       91.95       71.64      4.89 o 
  -1  11   8       17.37       21.79      3.14 o 
   0  11   8       78.63       65.96      4.34 o 
 -22   1   9      280.38      337.93     14.90 o 
 -21   1   9      145.80      120.45      6.27 o 
 -20   1   9       65.27       69.03      7.13 o 
 -19   1   9     1138.63     1074.37     16.60 o 
 -18   1   9       30.59       46.39      6.75 o 
 -17   1   9       74.24       60.52      6.05 o 
 -16   1   9     2692.58     2819.33     33.14 o 
 -15   1   9      484.46      538.08     13.50 o 
 -14   1   9      993.47      901.36     16.55 o 
 -13   1   9      385.22      400.51     65.16 o 
 -12   1   9     2531.10     2368.00     93.00 o 
 -11   1   9      473.86      493.81     34.07 o 
 -10   1   9       30.69       25.03     11.55 o 
  -9   1   9     2536.66     2382.66    110.91 o 
  -8   1   9      453.84      391.37     31.32 o 
  -7   1   9     1484.26     1568.81     67.06 o 
  -6   1   9       47.34       54.66      7.09 o 
  -5   1   9    11163.87    11165.71     88.89 o 
  -4   1   9       27.03       41.85      6.79 o 
  -3   1   9     8161.52     8058.70    120.13 o 
  -2   1   9     2755.19     2602.84     45.50 o 
  -1   1   9    15895.03    16590.39    177.10 o 
   0   1   9      565.22      585.54     18.12 o 
   1   1   9       92.44      160.48     10.34 o 
   2   1   9      314.97      321.05     14.94 o 
   3   1   9     1936.65     1965.24     50.27 o 
   4   1   9       70.01      102.71     16.29 o 
   5   1   9      365.12      371.77     22.54 o 
   6   1   9     2731.92     2615.61     80.18 o 
   7   1   9      422.82      428.87     11.57 o 
   8   1   9        9.23       24.65      8.42 o 
   9   1   9     9257.64     9168.34    372.05 o 
  10   1   9     2932.44     3057.57    232.02 o 
  11   1   9      143.74      150.89     24.72 o 
  12   1   9        8.04       10.15      4.95 o 
  13   1   9     1202.03     1365.20     65.25 o 
  14   1   9        4.11        5.20      3.27 o 
  15   1   9       43.50       54.68     24.47 o 
  16   1   9        2.36        6.37      3.28 o 
 -22   2   9        5.79       17.16      3.40 o 
 -21   2   9      128.15      100.78      5.66 o 
 -20   2   9       27.51       23.37      3.60 o 
 -19   2   9     2475.81     2405.73     30.58 o 
 -18   2   9       90.92      156.81      8.74 o 
 -17   2   9     6325.46     6223.20     51.57 o 
 -16   2   9       12.41        7.53      3.35 o 
 -15   2   9     4370.20     4481.19     37.34 o 
 -14   2   9       89.82       53.72      4.79 o 
 -13   2   9     1343.49     1265.61     23.26 o 
 -12   2   9      193.59      126.96     13.30 o 
 -11   2   9       11.75       17.69      9.18 o 
 -10   2   9      202.74      226.34     17.51 o 
  -9   2   9      223.76      226.05     19.94 o 
  -8   2   9     2219.46     2072.53     40.82 o 
  -7   2   9     5566.91     5979.41     94.47 o 
  -6   2   9      320.52      326.57     29.17 o 
  -5   2   9     1423.90     1331.26     60.14 o 
  -4   2   9     6854.29     6677.30    224.26 o 
  -3   2   9     1254.36     1133.43     30.12 o 
  -2   2   9     1029.07      929.69     27.70 o 
  -1   2   9      191.50      198.59     13.17 o 
   0   2   9      948.11     1131.27     33.35 o 
   1   2   9       71.88       83.99      8.19 o 
   2   2   9       34.99       70.17      9.18 o 
   3   2   9     1288.68     1375.59     32.11 o 
   4   2   9      564.16      550.22     28.51 o 
   5   2   9     2944.40     2886.47    123.06 o 
   6   2   9     1418.02     1352.36     26.37 o 
   7   2   9      718.34      751.97     23.07 o 
   8   2   9       60.14       93.90     13.32 o 
   9   2   9      752.93      813.22     68.30 o 
  10   2   9     7669.36     7886.69     58.06 o 
  11   2   9      115.56       93.49     22.21 o 
  12   2   9      129.62      130.57     12.40 o 
  13   2   9      728.22      800.24     26.58 o 
  14   2   9      394.14      352.52     16.79 o 
  15   2   9      123.24      134.20      9.76 o 
  16   2   9      190.26      234.72     10.11 o 
 -22   3   9       87.18       49.69      6.44 o 
 -21   3   9       90.66       84.49      4.58 o 
 -20   3   9      232.62      278.94      9.74 o 
 -19   3   9      182.59      186.13     11.29 o 
 -18   3   9       51.93       54.60      6.36 o 
 -17   3   9     2111.28     2095.99     29.78 o 
 -16   3   9      731.89      728.19     14.60 o 
 -15   3   9      948.08      883.72     14.38 o 
 -14   3   9      929.33     1093.16     18.34 o 
 -13   3   9       62.90       49.25      5.61 o 
 -12   3   9      470.55      437.13     15.19 o 
 -11   3   9     2337.55     2241.66     72.27 o 
 -10   3   9     1341.95     1477.99     57.13 o 
  -9   3   9        0.83       46.04     11.63 o 
  -8   3   9     1305.57     1345.87     50.36 o 
  -7   3   9      644.10      542.37     23.53 o 
  -6   3   9      159.66      182.14     20.44 o 
  -5   3   9      395.56      425.58     41.15 o 
  -4   3   9      666.74      518.57     57.73 o 
  -3   3   9     3013.84     3172.61    100.47 o 
  -2   3   9      747.45      738.82     28.58 o 
  -1   3   9      912.73      958.11     83.41 o 
   0   3   9      141.10      125.04     11.38 o 
   1   3   9      859.68      725.39     26.74 o 
   2   3   9       53.31       88.03      8.79 o 
   3   3   9     2209.75     2258.10     57.11 o 
   4   3   9      809.01      829.90     33.25 o 
   5   3   9      463.40      497.68     16.52 o 
   6   3   9      675.79      554.07     13.85 o 
   7   3   9     8035.82     7752.92     85.32 o 
   8   3   9       10.33       33.34      9.93 o 
   9   3   9      246.15      200.36     15.41 o 
  10   3   9        3.76        4.14      4.31 o 
  11   3   9      166.60      221.98     15.59 o 
  12   3   9      261.85      290.84     17.00 o 
  13   3   9       21.79       17.63      6.52 o 
  14   3   9        4.20        8.75      5.20 o 
  15   3   9      640.68      890.60     21.92 o 
  16   3   9      155.27      128.57      6.91 o 
 -22   4   9        4.08        2.57      2.05 o 
 -21   4   9       21.38       28.22      7.30 o 
 -20   4   9        1.28        5.24      4.25 o 
 -19   4   9      106.02       99.72      8.57 o 
 -18   4   9      295.83      314.15      8.96 o 
 -17   4   9      775.04      777.19     14.30 o 
 -16   4   9        2.55       12.38      5.84 o 
 -15   4   9      779.07      807.28     37.63 o 
 -14   4   9       77.53       75.54      6.08 o 
 -13   4   9        6.39       14.41      6.07 o 
 -12   4   9      427.71      405.29     15.49 o 
 -11   4   9      191.36      189.67     31.79 o 
 -10   4   9       77.58       93.27      7.51 o 
  -9   4   9      574.65      631.69     37.42 o 
  -8   4   9       97.45      130.58     17.57 o 
  -7   4   9        2.42       11.53      5.79 o 
  -6   4   9      137.16      125.84     16.47 o 
  -5   4   9     3376.34     3386.61     58.77 o 
  -4   4   9     2316.44     2521.49     40.35 o 
  -3   4   9     1721.95     1732.12     41.03 o 
  -2   4   9     1328.44     1232.33     43.99 o 
  -1   4   9     3827.42     4088.41     82.21 o 
   0   4   9      419.20      432.63     30.37 o 
   1   4   9     4171.52     4108.97     68.53 o 
   2   4   9      368.51      359.98     27.59 o 
   3   4   9       14.40        7.88      6.04 o 
   4   4   9      392.68      351.50      9.52 o 
   5   4   9      130.07       90.18      5.30 o 
   6   4   9        6.86       17.15      3.17 o 
   7   4   9       14.27       26.71      3.61 o 
   8   4   9      540.43      478.19     12.10 o 
   9   4   9      259.25      246.98     11.85 o 
  10   4   9       16.11       28.00      5.31 o 
  11   4   9        1.01        5.90      5.81 o 
  12   4   9      257.17      327.33     17.08 o 
  13   4   9      129.45      121.06     10.26 o 
  14   4   9      254.59      260.87     12.71 o 
  15   4   9     1093.15     1260.03     22.09 o 
 -21   5   9      214.51      202.82      8.70 o 
 -20   5   9        0.59        5.21      3.88 o 
 -19   5   9      355.33      344.45     15.09 o 
 -18   5   9      135.72      138.19     11.11 o 
 -17   5   9       70.90       74.76      9.53 o 
 -16   5   9      167.02      198.02     14.25 o 
 -15   5   9        0.58        3.95      5.82 o 
 -14   5   9     2543.72     2638.64     48.43 o 
 -13   5   9        7.66       19.63      6.53 o 
 -12   5   9      814.75      831.35     22.11 o 
 -11   5   9       12.34       16.99      3.20 o 
 -10   5   9       61.14       67.94      5.28 o 
  -9   5   9       36.61       50.77      6.82 o 
  -8   5   9      131.06      162.28     10.02 o 
  -7   5   9      295.24      256.82     14.59 o 
  -6   5   9      208.27      189.44     34.70 o 
  -5   5   9     2356.52     2545.91    130.09 o 
  -4   5   9       11.29        6.79      5.39 o 
  -3   5   9      111.91      168.30     22.58 o 
  -2   5   9      125.22      102.17     17.61 o 
  -1   5   9     2174.27     2557.67     80.69 o 
   0   5   9      126.34      132.68      6.67 o 
   1   5   9      110.89      131.60      9.18 o 
   2   5   9       69.51      107.26      8.62 o 
   3   5   9        6.06       14.39      3.97 o 
   4   5   9      100.87       81.98      7.12 o 
   5   5   9     3809.11     3620.96     53.93 o 
   6   5   9      135.13      174.03      7.80 o 
   7   5   9       27.59       24.35      3.90 o 
   8   5   9      140.28      149.23      7.20 o 
   9   5   9      101.40      156.26      7.11 o 
  10   5   9      102.03       82.23      9.80 o 
  11   5   9      129.06      161.98     12.03 o 
  12   5   9      107.81      142.62     10.51 o 
  13   5   9      510.07      446.85     15.59 o 
  14   5   9       62.42       80.40      5.90 o 
 -20   6   9       19.88       23.09      3.89 o 
 -19   6   9       23.00       20.37      2.89 o 
 -18   6   9      636.05      659.07     20.32 o 
 -17   6   9      200.93      227.09     13.59 o 
 -16   6   9      201.91      192.05     13.12 o 
 -15   6   9       10.37       13.97      6.17 o 
 -14   6   9     2918.98     3022.67     51.11 o 
 -13   6   9        2.10        2.75      5.41 o 
 -12   6   9       47.96       59.11      5.69 o 
 -11   6   9     1299.58     1380.20     18.88 o 
 -10   6   9      165.07      178.88     14.20 o 
  -9   6   9       81.84       82.70     16.90 o 
  -8   6   9      256.19      326.20     10.46 o 
  -7   6   9     1424.92     1517.34     21.70 o 
  -6   6   9        9.04        6.56      2.77 o 
  -5   6   9       47.95       66.84      5.24 o 
  -4   6   9       83.15       66.66      5.34 o 
  -3   6   9     1797.63     1770.17     38.87 o 
  -2   6   9     1587.09     1493.65     22.86 o 
  -1   6   9      821.00      833.76     17.01 o 
   0   6   9     3206.45     3270.64     47.70 o 
   1   6   9     3003.15     2837.93     58.28 o 
   2   6   9      174.47      206.89      9.98 o 
   3   6   9      615.80      566.14     15.94 o 
   4   6   9      766.47      729.98     26.76 o 
   5   6   9        1.55        7.40      4.01 o 
   6   6   9     1445.81     1425.06     50.29 o 
   7   6   9       57.09       61.48      6.32 o 
   8   6   9      483.28      414.97     18.36 o 
   9   6   9      281.29      288.30     20.53 o 
  10   6   9      512.99      646.27     20.31 o 
  11   6   9        5.29        3.08      3.26 o 
  12   6   9      425.47      435.64     13.78 o 
  13   6   9      132.42      106.91      6.22 o 
 -19   7   9      385.00      376.58     10.90 o 
 -18   7   9        0.28        0.40      2.08 o 
 -17   7   9      383.64      385.80     10.51 o 
 -16   7   9      190.90      180.36     11.39 o 
 -15   7   9      121.79       98.48      9.29 o 
 -14   7   9       16.83       10.86      5.42 o 
 -13   7   9      291.40      234.97     14.23 o 
 -12   7   9       82.57       79.63      9.25 o 
 -11   7   9      264.58      233.47      9.76 o 
 -10   7   9     3242.28     3299.51     28.77 o 
  -9   7   9      134.37      122.25      7.38 o 
  -8   7   9        9.67       33.93      5.21 o 
  -7   7   9      760.53      841.08     17.93 o 
  -6   7   9      216.55      215.67      9.28 o 
  -5   7   9        2.78       19.83      5.78 o 
  -4   7   9      641.02      660.47     21.34 o 
  -3   7   9       34.08       74.87      9.25 o 
  -2   7   9     1407.84     1361.39     23.87 o 
  -1   7   9        6.67        8.87      3.89 o 
   0   7   9      617.53      599.88     16.32 o 
   1   7   9     2843.87     2901.26     35.38 o 
   2   7   9      278.81      384.60     13.31 o 
   3   7   9      144.59      141.55      8.51 o 
   4   7   9        5.32       21.93      9.08 o 
   5   7   9       16.23       20.65      5.32 o 
   6   7   9      612.16      559.17     18.46 o 
   7   7   9       78.37       85.40      6.32 o 
   8   7   9       19.70       29.84      4.23 o 
   9   7   9       60.21       49.50      4.45 o 
  10   7   9        5.73        6.02      3.46 o 
  11   7   9      210.66      175.48      8.00 o 
  12   7   9        5.46        7.06      2.22 o 
 -17   8   9      131.14      130.10      5.57 o 
 -16   8   9      199.23      221.26      7.04 o 
 -15   8   9       12.91       12.50      3.07 o 
 -14   8   9      127.24      143.72      7.24 o 
 -13   8   9      161.51      164.97      8.21 o 
 -12   8   9      449.39      446.12     16.80 o 
 -11   8   9      669.73      697.42     42.30 o 
 -10   8   9       17.66       21.27      3.92 o 
  -9   8   9     1873.29     2035.14     26.54 o 
  -8   8   9      420.75      522.36     13.91 o 
  -7   8   9      855.01      853.83     17.66 o 
  -6   8   9     2191.34     2188.88     43.93 o 
  -5   8   9      248.70      265.33     10.45 o 
  -4   8   9       96.93      122.68      5.29 o 
  -3   8   9        1.26        7.13      3.47 o 
  -2   8   9      435.59      435.54     13.58 o 
  -1   8   9      716.61      690.02     17.06 o 
   0   8   9     1644.28     1736.09     26.69 o 
   1   8   9      537.85      567.24     15.43 o 
   2   8   9      288.89      287.37     11.16 o 
   3   8   9      268.91      290.60     18.33 o 
   4   8   9      118.61      110.46     10.43 o 
   5   8   9      427.12      418.46     18.94 o 
   6   8   9       63.90       67.58      5.32 o 
   7   8   9      177.91      171.86      7.21 o 
   8   8   9      586.18      611.65     39.96 o 
   9   8   9       17.61       19.83      3.22 o 
 -15   9   9       62.04       54.00      4.37 o 
 -14   9   9       28.46       24.23      4.31 o 
 -13   9   9       93.29      100.91      7.95 o 
 -12   9   9      198.19      175.50     11.13 o 
 -11   9   9      209.17      142.44     10.89 o 
 -10   9   9      165.26      209.33      8.72 o 
  -9   9   9       81.30       73.98      7.16 o 
  -8   9   9      926.15     1129.37     35.57 o 
  -7   9   9      784.53      890.51     21.80 o 
  -6   9   9      170.89      196.00      8.00 o 
  -5   9   9       75.38       89.03      5.79 o 
  -4   9   9      127.61      120.06      6.96 o 
  -3   9   9      178.51      175.36      6.91 o 
  -2   9   9        1.07       -0.17      2.89 o 
  -1   9   9        0.78        3.11      3.29 o 
   0   9   9      511.48      483.87     12.72 o 
   1   9   9     1518.79     1402.69     31.68 o 
   2   9   9       66.47       68.91      5.20 o 
   3   9   9      332.56      369.70     29.10 o 
   4   9   9      142.58      162.85      6.71 o 
   5   9   9      163.88      147.45     10.27 o 
   6   9   9        0.52        2.54      1.80 o 
 -12  10   9       80.60       54.77      4.32 o 
 -11  10   9      194.27      181.49      7.96 o 
 -10  10   9      298.04      281.08     10.55 o 
  -9  10   9        6.22       14.46      3.70 o 
  -8  10   9       96.52      140.19     12.76 o 
  -7  10   9       15.59       29.80      8.41 o 
  -6  10   9        9.59       23.87     15.73 o 
  -5  10   9       52.49       57.01      6.56 o 
  -4  10   9      189.23      201.57     10.18 o 
  -3  10   9       47.90       58.29      6.17 o 
  -2  10   9      162.91      151.06      8.96 o 
  -1  10   9      594.63      535.66     15.65 o 
   0  10   9      152.43      171.45      8.93 o 
   1  10   9      107.41      102.38      6.84 o 
   2  10   9      972.99     1004.22     18.73 o 
   3  10   9      152.53      226.55      8.52 o 
   4  10   9      475.93      489.42     11.00 o 
 -22   0  10      583.84      688.34     21.37 o 
 -21   0  10        1.26        4.90      5.86 o 
 -20   0  10     1030.57     1102.33     31.89 o 
 -19   0  10      820.16      861.57     29.36 o 
 -18   0  10        8.21       22.46      7.86 o 
 -17   0  10       79.99      103.58     11.81 o 
 -16   0  10     1988.97     1988.88     42.51 o 
 -15   0  10       97.31       97.82      8.84 o 
 -14   0  10       17.23       32.57      5.70 o 
 -13   0  10      447.80      412.22     14.83 o 
 -12   0  10       20.40       35.01     11.00 o 
 -11   0  10      139.77      142.71     18.01 o 
 -10   0  10      741.54      800.71     39.16 o 
  -9   0  10    13420.82    15077.87    163.40 o 
  -8   0  10     1841.29     2032.11     58.63 o 
  -7   0  10     2160.18     2617.16     66.43 o 
  -6   0  10    10508.71    10592.99    132.43 o 
  -5   0  10      327.20      441.34     27.63 o 
  -4   0  10     1018.07     1113.92     43.71 o 
  -3   0  10      409.13      365.59     26.33 o 
  -2   0  10     2124.43     2100.33     62.07 o 
  -1   0  10     8429.49     8240.23     75.04 o 
   0   0  10      474.99      511.65     19.97 o 
   1   0  10     2680.53     2767.78     69.70 o 
   2   0  10     7668.52     7940.76    140.01 o 
   3   0  10      605.55      682.13     42.75 o 
   4   0  10     2296.71     2613.59     85.49 o 
   5   0  10     2866.74     2841.71     90.07 o 
   6   0  10     1505.61     1505.44     35.35 o 
   7   0  10     4548.46     4560.20    119.37 o 
   8   0  10     6466.98     6076.32     65.02 o 
   9   0  10      424.82      438.05     20.68 o 
  10   0  10       25.87       35.14      7.79 o 
  11   0  10     1266.48     1424.83     36.53 o 
  12   0  10      982.63     1016.69     29.62 o 
  13   0  10      128.29      134.65     11.05 o 
  14   0  10        7.18        9.85      4.23 o 
  15   0  10      524.75      495.28     14.40 o 
 -22   1  10        2.52        7.55      3.42 o 
 -21   1  10      516.52      530.05     38.39 o 
 -20   1  10        2.15        5.57      4.38 o 
 -19   1  10      153.71      186.84     10.29 o 
 -18   1  10       14.81       31.13      6.30 o 
 -17   1  10      215.24      246.74     14.46 o 
 -16   1  10     1367.59     1384.62     20.75 o 
 -15   1  10      148.44      188.67      8.40 o 
 -14   1  10       29.87       38.52      4.52 o 
 -13   1  10        2.72       17.24      3.79 o 
 -12   1  10      784.27      812.51     29.79 o 
 -11   1  10      309.22      319.34     35.36 o 
 -10   1  10      910.77      836.13     56.23 o 
  -9   1  10     1357.77     1412.71     36.15 o 
  -8   1  10      712.02      806.13     42.74 o 
  -7   1  10     3396.76     3494.95     90.15 o 
  -6   1  10        8.04       18.72     12.70 o 
  -5   1  10     3684.29     3706.51    161.73 o 
  -4   1  10      146.41      180.65     15.40 o 
  -3   1  10      240.43      263.65     15.79 o 
  -2   1  10     1605.06     1556.79    147.21 o 
  -1   1  10     1948.14     2070.87     36.89 o 
   0   1  10     1503.96     1442.33     30.21 o 
   1   1  10     4661.85     4839.27     93.68 o 
   2   1  10      687.89      719.21     23.36 o 
   3   1  10     7142.81     7239.47     90.52 o 
   4   1  10       32.92       56.33     10.41 o 
   5   1  10      111.29      114.58      8.23 o 
   6   1  10       83.98      106.59     13.67 o 
   7   1  10     1689.26     1624.28     48.72 o 
   8   1  10      149.65      170.72     55.83 o 
   9   1  10     5003.21     5018.09    133.09 o 
  10   1  10     1298.11     1342.69     82.98 o 
  11   1  10       36.92       52.51     18.78 o 
  12   1  10        4.44        9.87      7.85 o 
  13   1  10        4.01        2.74      3.13 o 
  14   1  10       40.57       46.19     10.87 o 
  15   1  10      191.99      191.22      9.73 o 
 -22   2  10       18.49       24.30      5.13 o 
 -21   2  10      203.30      233.95      9.44 o 
 -20   2  10      115.48      132.21      9.21 o 
 -19   2  10      168.64      207.86      9.44 o 
 -18   2  10      537.72      689.17     17.11 o 
 -17   2  10     1143.77     1174.93     22.63 o 
 -16   2  10     3034.29     2943.32     34.89 o 
 -15   2  10     2038.38     2148.50     23.01 o 
 -14   2  10      145.95      145.62     11.32 o 
 -13   2  10       18.05       24.10      6.91 o 
 -12   2  10      933.64     1027.06     50.83 o 
 -11   2  10     1832.83     1933.85     67.09 o 
 -10   2  10      104.89      113.02     11.28 o 
  -9   2  10       36.06       78.06     16.05 o 
  -8   2  10      611.28      671.26     83.79 o 
  -7   2  10     2307.30     2517.88     56.74 o 
  -6   2  10      273.00      284.40     16.31 o 
  -5   2  10      118.99      148.32     33.85 o 
  -4   2  10      621.35      631.19     75.86 o 
  -3   2  10      183.51      247.40     61.05 o 
  -2   2  10      757.98      756.26     27.37 o 
  -1   2  10      414.89      459.11     17.63 o 
   0   2  10        2.87        8.51      4.36 o 
   1   2  10     2020.76     2169.55     39.59 o 
   2   2  10      530.82      484.28     23.52 o 
   3   2  10     1574.15     1679.23     32.07 o 
   4   2  10        4.62       15.34      6.79 o 
   5   2  10       32.38       44.46      5.40 o 
   6   2  10      503.66      440.71     10.35 o 
   7   2  10      449.36      440.10     12.98 o 
   8   2  10      223.81      233.88     12.09 o 
   9   2  10      151.53      218.74     73.04 o 
  10   2  10      114.82      145.64     48.98 o 
  11   2  10      262.76      301.22     64.21 o 
  12   2  10      198.34      224.68     15.29 o 
  13   2  10       31.01       34.86      7.41 o 
  14   2  10       17.01       33.95      6.28 o 
  15   2  10       54.34       70.82      6.41 o 
 -22   3  10      219.42      250.50      8.72 o 
 -21   3  10      239.38      240.35     41.00 o 
 -20   3  10      291.00      274.49     27.39 o 
 -19   3  10        7.26       20.51      3.53 o 
 -18   3  10      369.21      379.29     10.56 o 
 -17   3  10       67.59       76.03      5.49 o 
 -16   3  10       98.83      125.09      7.99 o 
 -15   3  10      390.35      339.53     12.16 o 
 -14   3  10      363.46      414.10     13.15 o 
 -13   3  10      467.14      406.80     15.04 o 
 -12   3  10       21.53       19.93      3.45 o 
 -11   3  10      171.36      182.95     22.56 o 
 -10   3  10       32.39       77.28     14.69 o 
  -9   3  10     2387.03     2476.20     73.32 o 
  -8   3  10     1032.48     1188.41     50.77 o 
  -7   3  10       21.64       45.18      7.55 o 
  -6   3  10       25.89       50.87      8.56 o 
  -5   3  10       13.09       16.45      5.57 o 
  -4   3  10        9.52       22.90     18.98 o 
  -3   3  10      213.88      241.88     56.90 o 
  -2   3  10     1849.91     1808.66    121.41 o 
  -1   3  10      510.22      588.97     46.05 o 
   0   3  10      760.25      955.36     31.68 o 
   1   3  10     2281.50     2452.94     51.21 o 
   2   3  10      338.16      433.40     22.52 o 
   3   3  10       15.90       30.92     11.78 o 
   4   3  10      364.47      296.08      8.32 o 
   5   3  10       17.78       49.22      4.57 o 
   6   3  10        4.76       22.09      3.89 o 
   7   3  10     2883.17     2659.60     38.49 o 
   8   3  10      127.11      102.56      8.32 o 
   9   3  10     1081.70     1037.78     32.70 o 
  10   3  10      230.31      234.30     16.31 o 
  11   3  10       72.28       96.42     11.04 o 
  12   3  10      323.74      420.47     19.54 o 
  13   3  10      239.83      247.39     14.14 o 
  14   3  10        3.05        3.78      4.19 o 
  15   3  10      596.14      682.01     16.14 o 
 -22   4  10        5.07        1.52      2.05 o 
 -21   4  10      461.03      461.82     14.35 o 
 -20   4  10       31.93       34.13      5.73 o 
 -19   4  10       38.37       35.45      4.30 o 
 -18   4  10      429.30      462.47     16.78 o 
 -17   4  10      119.37       93.20     19.99 o 
 -16   4  10       37.10       48.56     22.81 o 
 -15   4  10      176.92      241.21     24.12 o 
 -14   4  10      600.57      611.51     49.73 o 
 -13   4  10        6.22       13.27      4.23 o 
 -12   4  10      194.48      244.60      9.46 o 
 -11   4  10      329.00      326.06     13.82 o 
 -10   4  10        5.13       21.53      4.92 o 
  -9   4  10        0.68        3.72      7.66 o 
  -8   4  10       59.41       67.86     13.92 o 
  -7   4  10       10.20       22.75      9.61 o 
  -6   4  10     5065.17     4754.88     96.51 o 
  -5   4  10     1149.74     1208.42     59.88 o 
  -4   4  10      350.91      348.52     61.76 o 
  -3   4  10       35.59       84.47     13.74 o 
  -2   4  10     3429.10     3685.18     84.65 o 
  -1   4  10     2053.05     2162.13    184.27 o 
   0   4  10      926.12      964.96     47.24 o 
   1   4  10       73.67       55.06     13.21 o 
   2   4  10      639.10      680.58     18.16 o 
   3   4  10        8.29       32.31      3.48 o 
   4   4  10     2264.23     2181.75     38.15 o 
   5   4  10        1.25        7.59      2.90 o 
   6   4  10     2749.60     2554.64     26.58 o 
   7   4  10      938.99     1155.24     22.80 o 
   8   4  10      291.11      337.22     18.90 o 
   9   4  10      140.12      122.53     12.31 o 
  10   4  10      112.08      136.44     12.40 o 
  11   4  10      132.56      162.49     12.81 o 
  12   4  10       39.56       40.84      7.23 o 
  13   4  10      102.91      124.52      9.43 o 
  14   4  10      416.54      354.87     12.48 o 
 -21   5  10        0.31        3.77      2.72 o 
 -20   5  10      308.32      373.26     13.86 o 
 -19   5  10       11.84       21.00      5.60 o 
 -18   5  10      885.46      825.90     24.66 o 
 -17   5  10       30.87       34.13      7.65 o 
 -16   5  10     1029.06      952.90     29.05 o 
 -15   5  10       58.47       58.45      8.94 o 
 -14   5  10     1473.98     1364.08     34.94 o 
 -13   5  10       24.35       28.58     12.20 o 
 -12   5  10      401.04      409.65     12.40 o 
 -11   5  10      264.50      255.08      9.71 o 
 -10   5  10      509.32      485.44     21.97 o 
  -9   5  10       63.29       61.34     11.38 o 
  -8   5  10      948.81      997.73     23.28 o 
  -7   5  10      653.19      658.35     43.93 o 
  -6   5  10     2417.87     2529.20     40.89 o 
  -5   5  10        6.59        8.64      3.59 o 
  -4   5  10      865.19      834.42     29.10 o 
  -3   5  10        6.82       56.45      7.02 o 
  -2   5  10      394.21      418.05     22.54 o 
  -1   5  10     1053.32     1003.61     31.44 o 
   0   5  10      391.98      373.37     11.19 o 
   1   5  10      265.61      268.66     13.29 o 
   2   5  10      241.26      211.53     12.15 o 
   3   5  10      614.18      603.59     32.51 o 
   4   5  10      104.96      133.65     10.27 o 
   5   5  10     2071.32     1956.57     29.80 o 
   6   5  10      252.52      272.84     11.48 o 
   7   5  10      518.64      514.34     15.25 o 
   8   5  10     1063.34     1088.77     33.59 o 
   9   5  10      376.83      386.28     18.88 o 
  10   5  10       18.82       18.40      6.09 o 
  11   5  10      847.79      921.15     25.18 o 
  12   5  10      212.24      289.26     12.92 o 
  13   5  10      538.95      641.13     15.88 o 
  14   5  10      118.72       90.56      4.95 o 
 -20   6  10        1.78       -1.16      2.76 o 
 -19   6  10        0.11        5.26      2.57 o 
 -18   6  10       20.57       14.84      5.14 o 
 -17   6  10      117.77      108.83      9.85 o 
 -16   6  10      484.68      432.66     18.86 o 
 -15   6  10      184.67      254.72     15.29 o 
 -14   6  10        6.25       42.00      8.17 o 
 -13   6  10     1407.37     1320.02     33.74 o 
 -12   6  10      151.59      161.78     32.51 o 
 -11   6  10        1.36        5.45      2.95 o 
 -10   6  10      321.63      357.38      9.61 o 
  -9   6  10      255.55      260.79      9.88 o 
  -8   6  10        9.17       38.36      4.72 o 
  -7   6  10        3.36       35.58      4.24 o 
  -6   6  10        3.19       38.00      4.22 o 
  -5   6  10      531.45      548.58     14.75 o 
  -4   6  10       20.86       48.31      5.00 o 
  -3   6  10       50.52       69.27      5.73 o 
  -2   6  10      581.98      582.75     15.64 o 
  -1   6  10      100.86      121.15     14.78 o 
   0   6  10      183.10      189.60      9.46 o 
   1   6  10       13.71       24.94      4.86 o 
   2   6  10     2492.58     2563.40     77.89 o 
   3   6  10     1444.68     1438.46     25.41 o 
   4   6  10      347.48      415.75     13.98 o 
   5   6  10      198.05      232.96     15.51 o 
   6   6  10       81.90       87.53      9.98 o 
   7   6  10      286.00      304.25     16.19 o 
   8   6  10      470.16      461.56     18.56 o 
   9   6  10      246.64      205.99     11.58 o 
  10   6  10       23.55       40.09      5.48 o 
  11   6  10        9.31       28.62      3.19 o 
  12   6  10      103.02       73.73      5.51 o 
 -19   7  10        1.56        0.90      2.24 o 
 -18   7  10       11.52        9.84      2.45 o 
 -17   7  10      348.06      295.35      9.30 o 
 -16   7  10      162.86      159.01     10.59 o 
 -15   7  10      824.95      760.25     22.89 o 
 -14   7  10      332.28      315.88     15.70 o 
 -13   7  10      482.05      566.12     21.14 o 
 -12   7  10       12.50       38.19      7.20 o 
 -11   7  10       24.73       17.27      3.32 o 
 -10   7  10      384.66      385.74     10.02 o 
  -9   7  10        8.08       17.75      4.95 o 
  -8   7  10      636.96      729.19     16.57 o 
  -7   7  10       11.29       16.14      3.88 o 
  -6   7  10       35.09       25.67      4.17 o 
  -5   7  10      120.09      130.84      6.24 o 
  -4   7  10     1090.45     1052.37     21.18 o 
  -3   7  10     2442.83     2311.20     76.77 o 
  -2   7  10      454.99      473.96     14.63 o 
  -1   7  10      295.21      299.53     11.95 o 
   0   7  10      382.80      349.44     12.86 o 
   1   7  10        2.11       11.65      4.28 o 
   2   7  10      435.64      390.35     13.45 o 
   3   7  10      751.27      757.32     28.11 o 
   4   7  10      255.71      271.10     11.13 o 
   5   7  10      202.12      212.07      9.70 o 
   6   7  10      265.24      270.07     17.25 o 
   7   7  10      601.84      554.13     20.61 o 
   8   7  10      575.82      549.74     17.28 o 
   9   7  10      134.42      123.69      8.07 o 
  10   7  10      118.80      107.66      6.67 o 
  11   7  10        3.48        9.26      2.49 o 
 -17   8  10       21.66       31.15      2.53 o 
 -16   8  10       64.95       88.13      4.64 o 
 -15   8  10       67.81       52.66      4.37 o 
 -14   8  10      466.61      428.44     11.66 o 
 -13   8  10      430.63      404.37     15.16 o 
 -12   8  10      141.30      156.32     10.08 o 
 -11   8  10      717.93      817.83     35.74 o 
 -10   8  10       90.76      110.62      6.60 o 
  -9   8  10      136.20      107.54      6.64 o 
  -8   8  10      161.74      151.97      7.75 o 
  -7   8  10       79.04       86.69      5.38 o 
  -6   8  10      464.25      424.29     12.51 o 
  -5   8  10       23.41       15.86      3.73 o 
  -4   8  10       13.26       11.96      2.53 o 
  -3   8  10        7.68       14.71      5.83 o 
  -2   8  10      142.33      119.33      7.67 o 
  -1   8  10      411.80      423.59     13.50 o 
   0   8  10     1149.18     1152.60     21.84 o 
   1   8  10       76.64      105.38      7.27 o 
   2   8  10      132.85      136.25      7.92 o 
   3   8  10       75.81       90.32      6.60 o 
   4   8  10       38.81       54.17     13.48 o 
   5   8  10       30.72       24.20      3.88 o 
   6   8  10        1.20        9.53      3.05 o 
   7   8  10      604.36      557.63     15.20 o 
   8   8  10      118.72       95.39      5.98 o 
   9   8  10      444.34      359.49      9.22 o 
 -15   9  10       48.84       38.72      3.82 o 
 -14   9  10       35.37       49.08      5.16 o 
 -13   9  10      661.83      740.50     19.12 o 
 -12   9  10      137.24      142.01      9.87 o 
 -11   9  10      937.18      987.44     25.34 o 
 -10   9  10       79.96      118.77     26.68 o 
  -9   9  10      394.12      382.99     56.85 o 
  -8   9  10     1559.11     1480.08     29.10 o 
  -7   9  10      432.52      424.62     12.46 o 
  -6   9  10        9.04       18.25      2.82 o 
  -5   9  10       12.62        9.01      2.37 o 
  -4   9  10      254.24      256.90      8.91 o 
  -3   9  10      324.18      335.40     10.03 o 
  -2   9  10       61.15       45.29      4.31 o 
  -1   9  10      470.60      432.12     12.02 o 
   0   9  10     1295.41     1129.53     19.09 o 
   1   9  10      179.05      192.30      7.99 o 
   2   9  10      103.88      118.65      6.26 o 
   3   9  10        2.66        9.00      2.76 o 
   4   9  10       15.57       16.43      3.34 o 
   5   9  10      722.29      628.91     13.29 o 
 -11  10  10       79.65       64.29      4.71 o 
 -10  10  10      292.60      286.37      9.79 o 
  -9  10  10      445.50      396.96     11.83 o 
  -8  10  10      322.91      282.86     28.93 o 
  -7  10  10       20.54       24.54      8.33 o 
  -6  10  10        5.88        6.00      1.97 o 
  -5  10  10      216.96      210.60      9.27 o 
  -4  10  10        7.79        5.88      3.05 o 
  -3  10  10       51.53       54.19      5.26 o 
  -2  10  10      479.67      433.35     12.91 o 
  -1  10  10        3.21       10.62      3.30 o 
   0  10  10        3.85        3.07      2.51 o 
   1  10  10      261.95      248.55      8.67 o 
   2  10  10      105.41       95.96      5.18 o 
 -22   1  11        9.85        8.61      5.10 o 
 -21   1  11      719.94      768.58     43.45 o 
 -20   1  11        4.43        8.33      4.50 o 
 -19   1  11      182.06      211.17     17.88 o 
 -18   1  11      125.71       88.58      6.68 o 
 -17   1  11     1205.11     1247.29     19.00 o 
 -16   1  11      152.70      168.00      9.01 o 
 -15   1  11        2.20       18.41      3.27 o 
 -14   1  11     2686.62     2631.39     29.77 o 
 -13   1  11      421.72      408.53     10.67 o 
 -12   1  11        6.13        5.41      5.39 o 
 -11   1  11       21.94       37.58      7.96 o 
 -10   1  11      627.86      597.53     44.17 o 
  -9   1  11     1403.15     1634.51    166.66 o 
  -8   1  11      269.91      305.71     29.81 o 
  -7   1  11      100.92      126.28     12.03 o 
  -6   1  11        0.34        5.19      5.49 o 
  -5   1  11     6250.36     6098.32     79.79 o 
  -4   1  11     1590.79     1720.66     41.72 o 
  -3   1  11     4186.38     4206.77    101.37 o 
  -2   1  11     1353.95     1230.53     90.71 o 
  -1   1  11      763.77      654.94     28.70 o 
   0   1  11     1351.71     1312.70     35.86 o 
   1   1  11       90.91       63.29      7.92 o 
   2   1  11     2182.34     2350.67     51.97 o 
   3   1  11     1885.49     2034.68     38.78 o 
   4   1  11     5977.63     5696.76     76.72 o 
   5   1  11     1930.97     1785.65     30.41 o 
   6   1  11      621.07      599.49     17.84 o 
   7   1  11     1320.78     1342.12     26.58 o 
   8   1  11      436.43      449.98    116.44 o 
   9   1  11      439.82      493.24    145.01 o 
  10   1  11     2251.24     2450.38     35.03 o 
  11   1  11       23.35       29.95     10.33 o 
  12   1  11       57.84       77.31     14.01 o 
  13   1  11      342.19      388.80     77.72 o 
  14   1  11      259.06      214.79     10.79 o 
  15   1  11      446.67      350.57     10.78 o 
 -22   2  11      181.27      180.91     10.38 o 
 -21   2  11      265.13      270.36     15.29 o 
 -20   2  11       23.63       34.45      5.16 o 
 -19   2  11     1396.17     1446.91     19.66 o 
 -18   2  11     1144.90     1138.16     21.83 o 
 -17   2  11      590.07      617.65     16.27 o 
 -16   2  11      170.51      161.44      8.77 o 
 -15   2  11       81.89       79.39      6.61 o 
 -14   2  11      703.72      720.31     17.45 o 
 -13   2  11      602.24      566.28     13.31 o 
 -12   2  11      125.18      120.99      6.19 o 
 -11   2  11       18.76       30.04      7.50 o 
 -10   2  11      873.68      847.46     55.18 o 
  -9   2  11     1728.27     1557.08     40.79 o 
  -8   2  11      248.43      340.76     21.72 o 
  -7   2  11     7452.32     7892.23     89.18 o 
  -6   2  11     2408.01     2099.93     45.96 o 
  -5   2  11       29.74       33.02      7.63 o 
  -4   2  11     1071.52     1030.53     36.79 o 
  -3   2  11     2134.65     1949.36     71.66 o 
  -2   2  11      472.05      479.70     65.26 o 
  -1   2  11      898.39      854.60     76.88 o 
   0   2  11      948.60      958.95     27.53 o 
   1   2  11      203.81      184.04     15.11 o 
   2   2  11        3.40        6.29      5.20 o 
   3   2  11      203.09      258.74     13.63 o 
   4   2  11     1013.35      957.38     19.19 o 
   5   2  11       33.31       45.70      4.62 o 
   6   2  11        8.27       19.47      3.68 o 
   7   2  11     2359.80     2278.17     37.96 o 
   8   2  11       11.42        7.40      4.43 o 
   9   2  11     4603.85     4864.18    358.29 o 
  10   2  11      725.92      859.92     84.40 o 
  11   2  11     1100.55     1133.23     32.65 o 
  12   2  11      619.09      728.65     24.87 o 
  13   2  11        1.17        2.41      4.71 o 
  14   2  11      280.33      317.48     12.69 o 
  15   2  11       32.57       15.95      3.08 o 
 -22   3  11      672.55      616.77     13.32 o 
 -21   3  11      454.07      459.95     17.46 o 
 -20   3  11        0.36        8.15      2.69 o 
 -19   3  11     1369.83     1483.36     23.05 o 
 -18   3  11      270.80      361.26     12.30 o 
 -17   3  11      546.49      532.96     12.54 o 
 -16   3  11       72.76       84.78      5.57 o 
 -15   3  11       81.31       83.47      5.46 o 
 -14   3  11     1771.76     1712.60     25.23 o 
 -13   3  11      295.94      338.83     28.45 o 
 -12   3  11      356.62      313.10     10.50 o 
 -11   3  11       13.41       25.30      3.76 o 
 -10   3  11       32.19       48.34     13.26 o 
  -9   3  11      976.39      944.55     47.23 o 
  -8   3  11      817.13      886.18     30.80 o 
  -7   3  11      411.08      519.49     29.69 o 
  -6   3  11      438.48      380.82     20.42 o 
  -5   3  11     1283.39     1140.25     63.82 o 
  -4   3  11      788.65      730.61     28.61 o 
  -3   3  11      179.18      146.75     13.75 o 
  -2   3  11      276.20      289.33     19.96 o 
  -1   3  11      630.67      572.56     53.39 o 
   0   3  11     5426.52     5400.08    110.39 o 
   1   3  11      359.90      344.89     24.13 o 
   2   3  11      676.81      724.95     40.44 o 
   3   3  11        6.89       13.65      3.21 o 
   4   3  11      161.22      173.36      8.40 o 
   5   3  11        5.53       26.86      5.53 o 
   6   3  11      782.96      960.24     31.64 o 
   7   3  11     2359.12     2502.31     51.37 o 
   8   3  11        4.58       15.15      7.30 o 
   9   3  11     1164.70     1224.03     35.76 o 
  10   3  11      131.39      162.74     13.80 o 
  11   3  11      230.60      235.38     15.25 o 
  12   3  11       54.38       59.91      8.29 o 
  13   3  11      124.34      149.40     10.03 o 
  14   3  11       20.21       13.43      3.78 o 
 -22   4  11      153.86      147.22      6.41 o 
 -21   4  11      316.96      267.18     10.91 o 
 -20   4  11      353.22      333.47     14.17 o 
 -19   4  11        1.94        6.14      3.24 o 
 -18   4  11      760.43      715.00     16.37 o 
 -17   4  11     1255.83     1273.85     80.69 o 
 -16   4  11      177.00      180.23     24.20 o 
 -15   4  11     5357.81     5404.07     46.99 o 
 -14   4  11     1813.54     1821.29     86.84 o 
 -13   4  11     2398.24     2392.40     32.74 o 
 -12   4  11       58.87       48.88      5.08 o 
 -11   4  11      850.88      846.79     24.13 o 
 -10   4  11       11.61        6.50      4.20 o 
  -9   4  11      857.16      896.94     61.89 o 
  -8   4  11     2725.05     2734.42     36.73 o 
  -7   4  11      101.72      124.69     17.88 o 
  -6   4  11     1105.65     1053.37     48.38 o 
  -5   4  11     3885.99     4000.46     73.07 o 
  -4   4  11     1463.34     1288.94     38.59 o 
  -3   4  11     2368.45     2443.01     72.46 o 
  -2   4  11     1636.02     1814.91     62.63 o 
  -1   4  11     1679.11     1654.05     63.38 o 
   0   4  11       18.03       29.27      5.35 o 
   1   4  11       10.84        7.86      4.33 o 
   2   4  11     1201.68     1217.02     21.09 o 
   3   4  11      374.44      329.25     11.51 o 
   4   4  11       26.96       22.50      3.97 o 
   5   4  11      551.84      599.26     16.74 o 
   6   4  11     5837.90     5695.47     76.23 o 
   7   4  11        0.59        1.09      5.75 o 
   8   4  11       83.76       85.30     10.73 o 
   9   4  11      104.16       91.03     10.78 o 
  10   4  11       12.89       10.84      6.05 o 
  11   4  11       65.06       62.94      8.33 o 
  12   4  11       35.99       48.88      6.70 o 
  13   4  11       79.64       73.78      6.48 o 
  14   4  11      764.78      804.69     13.70 o 
 -21   5  11       10.68        7.74      2.87 o 
 -20   5  11        4.74        9.93      3.92 o 
 -19   5  11      108.25      111.92      9.11 o 
 -18   5  11      539.24      566.03     20.43 o 
 -17   5  11       92.07       82.23      9.63 o 
 -16   5  11       37.52       38.36      8.05 o 
 -15   5  11     1277.28     1381.81     34.96 o 
 -14   5  11       38.84       44.03      8.33 o 
 -13   5  11       84.26       82.53      6.86 o 
 -12   5  11     1026.37      984.22     28.70 o 
 -11   5  11     2575.36     2825.86    274.82 o 
 -10   5  11      509.14      565.33     18.81 o 
  -9   5  11     1067.43     1124.06     53.46 o 
  -8   5  11       15.53       19.21     14.32 o 
  -7   5  11       87.34       99.10     15.35 o 
  -6   5  11      612.09      682.91     49.35 o 
  -5   5  11     2391.36     2450.96     35.80 o 
  -4   5  11        2.84       19.19      4.99 o 
  -3   5  11       39.98       69.06      5.90 o 
  -2   5  11      378.60      371.32     12.19 o 
  -1   5  11      272.72      305.56     11.27 o 
   0   5  11     2448.84     2326.84     38.50 o 
   1   5  11        1.02        4.90      3.14 o 
   2   5  11      214.47      208.78     12.50 o 
   3   5  11      780.79      729.15     22.54 o 
   4   5  11      115.14      156.66      9.16 o 
   5   5  11      348.22      319.03     12.49 o 
   6   5  11      844.76      886.70     20.18 o 
   7   5  11       83.80       85.82     10.13 o 
   8   5  11      173.69      139.01     12.01 o 
   9   5  11       54.67       81.84      9.17 o 
  10   5  11       64.99       55.95      7.29 o 
  11   5  11      183.10      185.17     10.49 o 
  12   5  11      111.08      101.57      4.94 o 
  13   5  11      336.13      362.63      9.70 o 
 -20   6  11       47.75       44.10      4.56 o 
 -19   6  11        2.09        3.14      3.57 o 
 -18   6  11      302.60      357.44     14.81 o 
 -17   6  11        0.14        3.49      4.89 o 
 -16   6  11       51.48       57.18      8.13 o 
 -15   6  11      110.09      143.80     11.81 o 
 -14   6  11      143.01      198.31     13.76 o 
 -13   6  11      760.37      740.11     25.22 o 
 -12   6  11     1418.31     1452.88     96.79 o 
 -11   6  11     1268.31     1189.26     20.72 o 
 -10   6  11      374.81      317.70     16.88 o 
  -9   6  11     1731.09     1771.21     38.51 o 
  -8   6  11    10094.15    10786.09     93.46 o 
  -7   6  11     2695.12     2702.18     46.41 o 
  -6   6  11      120.99      134.40     11.14 o 
  -5   6  11     1089.21     1175.82     30.25 o 
  -4   6  11     1731.99     1591.01     53.39 o 
  -3   6  11       97.22       97.48      7.20 o 
  -2   6  11       51.03       51.17      5.71 o 
  -1   6  11      546.66      531.24     15.48 o 
   0   6  11      308.12      325.38     13.16 o 
   1   6  11        1.68       16.04      4.37 o 
   2   6  11      106.24      129.36     12.61 o 
   3   6  11      909.01      837.67     19.58 o 
   4   6  11      171.00      182.61     10.75 o 
   5   6  11      141.09      177.65      9.33 o 
   6   6  11       27.77       27.19      4.77 o 
   7   6  11      303.86      322.88     15.79 o 
   8   6  11      648.40      587.93     19.69 o 
   9   6  11       12.52       20.82      3.36 o 
  10   6  11      335.78      334.90     12.61 o 
  11   6  11      587.01      532.48     13.66 o 
  12   6  11       66.17       45.26      3.71 o 
 -19   7  11       38.42       26.05      3.38 o 
 -18   7  11      335.55      302.58      8.01 o 
 -17   7  11      115.85      101.21      7.76 o 
 -16   7  11       86.08       71.18      7.44 o 
 -15   7  11       27.21       25.17      5.81 o 
 -14   7  11     1276.66     1260.73     29.64 o 
 -13   7  11        4.22       10.29      5.56 o 
 -12   7  11       89.45       85.83      6.56 o 
 -11   7  11     1485.94     1550.41     19.32 o 
 -10   7  11      167.73      147.44      7.83 o 
  -9   7  11     3197.16     3380.82     37.37 o 
  -8   7  11      255.83      294.03     10.54 o 
  -7   7  11      660.49      625.11     15.04 o 
  -6   7  11      139.24      189.25      8.63 o 
  -5   7  11      293.23      323.20     10.92 o 
  -4   7  11      802.87      808.78     18.97 o 
  -3   7  11      223.87      240.09     10.78 o 
  -2   7  11      142.20      125.63      8.23 o 
  -1   7  11     1417.35     1300.30     25.65 o 
   0   7  11     1208.98     1244.84     23.81 o 
   1   7  11      346.01      297.30     11.95 o 
   2   7  11      465.87      415.55     13.82 o 
   3   7  11      491.06      578.85     15.86 o 
   4   7  11       68.76       68.13      6.23 o 
   5   7  11        0.45        4.51      3.49 o 
   6   7  11      313.91      297.44     13.88 o 
   7   7  11      183.18      132.90      9.10 o 
   8   7  11      535.15      574.38     16.39 o 
   9   7  11      270.42      219.98      9.36 o 
  10   7  11      151.35      138.93      6.48 o 
 -17   8  11      182.72      144.47      6.88 o 
 -16   8  11        2.03        3.63      2.10 o 
 -15   8  11        4.96        5.90      2.69 o 
 -14   8  11      703.26      717.91     14.47 o 
 -13   8  11     1506.00     1368.69     26.47 o 
 -12   8  11      841.87      904.46     22.20 o 
 -11   8  11      385.42      329.91     13.87 o 
 -10   8  11      244.59      233.11      8.80 o 
  -9   8  11      444.38      512.08     12.87 o 
  -8   8  11        1.78       16.91      3.60 o 
  -7   8  11       80.60       99.01      6.59 o 
  -6   8  11      779.57      799.18     16.40 o 
  -5   8  11       59.63       70.30      4.63 o 
  -4   8  11       81.62       91.38      6.17 o 
  -3   8  11       43.43       52.41      4.94 o 
  -2   8  11       84.15      112.23      7.53 o 
  -1   8  11      248.46      236.14     10.29 o 
   0   8  11      427.90      392.08     12.90 o 
   1   8  11       79.51       98.93      6.97 o 
   2   8  11       70.59       67.12      5.88 o 
   3   8  11      343.98      382.03     25.26 o 
   4   8  11      147.76      117.07      6.74 o 
   5   8  11       15.24       11.62      4.04 o 
   6   8  11       93.16       74.31      6.19 o 
   7   8  11       71.34       67.84      5.32 o 
   8   8  11       43.63       50.02      4.00 o 
 -15   9  11      561.36      546.34     11.79 o 
 -14   9  11       60.46       96.46      6.38 o 
 -13   9  11      117.77       97.78      7.30 o 
 -12   9  11     1069.96      928.08     22.28 o 
 -11   9  11      514.21      504.02     17.44 o 
 -10   9  11      100.85      123.46      9.65 o 
  -9   9  11      157.50      179.20     38.76 o 
  -8   9  11      153.38      139.74      7.49 o 
  -7   9  11      109.79      131.29      5.11 o 
  -6   9  11      584.11      545.12      9.76 o 
  -5   9  11       25.68       18.15      3.19 o 
  -4   9  11      195.94      218.89      7.87 o 
  -3   9  11       15.43        8.06      3.33 o 
  -2   9  11        0.37        2.39      2.51 o 
  -1   9  11       46.83       95.34      5.24 o 
   0   9  11     1679.65     1675.73     38.37 o 
   1   9  11       25.87       32.22      4.89 o 
   2   9  11      128.15      124.60      7.53 o 
   3   9  11      583.42      492.95     13.20 o 
   4   9  11       34.06       34.90      3.80 o 
   5   9  11      161.02      158.09      6.11 o 
 -10  10  11      199.55      124.62      5.88 o 
  -9  10  11        3.43        2.33      2.14 o 
  -8  10  11      914.74      620.15     12.83 o 
  -7  10  11       95.72      101.54      5.61 o 
  -6  10  11       57.56       67.01      4.82 o 
  -5  10  11       30.76       42.83      4.08 o 
  -4  10  11       28.07       31.53      3.61 o 
  -3  10  11      334.16      339.78      9.72 o 
  -2  10  11      289.53      247.40      8.13 o 
  -1  10  11      168.90      146.75      6.11 o 
 -23   0  12     1163.55     1313.94     24.44 o 
 -22   0  12      450.20      554.65     18.81 o 
 -21   0  12      252.55      257.89     14.86 o 
 -20   0  12      828.91      863.45     27.79 o 
 -19   0  12        7.85       14.82      7.32 o 
 -18   0  12      315.07      349.66     19.19 o 
 -17   0  12      236.68      242.39     16.09 o 
 -16   0  12      408.73      451.77     20.87 o 
 -15   0  12      109.68       97.89      8.99 o 
 -14   0  12      902.80      901.59     26.26 o 
 -13   0  12      546.87      537.22     19.07 o 
 -12   0  12      438.70      484.88     15.92 o 
 -11   0  12     1834.32     1890.44     67.76 o 
 -10   0  12      254.00      243.61     24.99 o 
  -9   0  12       33.82       24.25     10.47 o 
  -8   0  12      549.93      538.38     35.33 o 
  -7   0  12     8892.42     9451.28    144.66 o 
  -6   0  12    13038.83    12944.52    170.07 o 
  -5   0  12      828.27      842.69     44.75 o 
  -4   0  12     1359.74     1307.74     55.71 o 
  -3   0  12     3110.13     2777.38     80.54 o 
  -2   0  12      189.01      150.38     21.11 o 
  -1   0  12      801.21      744.70     43.99 o 
   0   0  12     2718.77     2608.38     84.58 o 
   1   0  12     1156.72     1024.18     56.40 o 
   2   0  12     1987.61     1959.95     78.35 o 
   3   0  12        6.40       36.56      9.27 o 
   4   0  12     5264.51     5473.54    144.18 o 
   5   0  12      781.80      770.78     24.09 o 
   6   0  12      803.90      817.10     25.17 o 
   7   0  12      242.55      233.41     16.22 o 
   8   0  12        1.29        8.66      6.24 o 
   9   0  12       90.83      141.81     12.86 o 
  10   0  12     1246.88     1301.72     33.94 o 
  11   0  12      535.68      549.67     20.75 o 
  12   0  12       84.60       67.79      7.57 o 
  13   0  12       13.45       27.05      4.72 o 
  14   0  12      132.33      113.56      6.27 o 
 -23   1  12       21.94       34.93      4.99 o 
 -22   1  12       28.02       24.55      3.95 o 
 -21   1  12       75.11       83.97      7.88 o 
 -20   1  12      415.83      464.11     14.35 o 
 -19   1  12       13.02       17.44      5.69 o 
 -18   1  12       13.93       13.95      3.43 o 
 -17   1  12        1.98        1.78      3.02 o 
 -16   1  12      574.59      502.96     14.83 o 
 -15   1  12       47.65       63.21     11.34 o 
 -14   1  12      239.27      263.32      9.85 o 
 -13   1  12      334.35      298.12     17.41 o 
 -12   1  12       20.99       17.15      4.94 o 
 -11   1  12      182.55      184.33     30.48 o 
 -10   1  12       90.16      119.31     19.94 o 
  -9   1  12      444.36      434.45     75.77 o 
  -8   1  12      190.74      230.45     68.06 o 
  -7   1  12      187.80      226.42     24.98 o 
  -6   1  12        0.89        7.72      6.01 o 
  -5   1  12      903.48      834.22     37.71 o 
  -4   1  12     2201.42     2059.52    126.94 o 
  -3   1  12      651.93      655.35     28.62 o 
  -2   1  12      380.51      332.67     51.21 o 
  -1   1  12      216.17      291.05     20.33 o 
   0   1  12     1673.14     1511.28     45.68 o 
   1   1  12       84.11      125.88     14.86 o 
   2   1  12        5.37        7.45      5.46 o 
   3   1  12      378.97      338.82     45.20 o 
   4   1  12      343.87      385.45     12.59 o 
   5   1  12      111.30       98.23      9.27 o 
   6   1  12        0.99        2.94      3.30 o 
   7   1  12     2457.93     2401.66    156.40 o 
   8   1  12     4153.75     4368.31    114.00 o 
   9   1  12     4503.49     4753.42    283.12 o 
  10   1  12      464.42      528.11     63.52 o 
  11   1  12      179.39      199.93      9.12 o 
  12   1  12     1245.08     1350.65     52.42 o 
  13   1  12      496.30      474.64    120.09 o 
  14   1  12       60.26       77.62      5.83 o 
 -22   2  12        7.71        8.33      7.42 o 
 -21   2  12       19.19       23.53      4.16 o 
 -20   2  12        1.91        3.07      2.59 o 
 -19   2  12      173.61      142.71      7.86 o 
 -18   2  12       43.18       54.08      4.85 o 
 -17   2  12       16.90       14.21      3.52 o 
 -16   2  12      640.10      618.97     13.39 o 
 -15   2  12        2.91       17.41      4.34 o 
 -14   2  12       16.68       16.31      3.75 o 
 -13   2  12       88.18       80.57      7.08 o 
 -12   2  12      640.25      669.00     11.99 o 
 -11   2  12      505.04      542.01     16.08 o 
 -10   2  12      341.98      400.65     22.80 o 
  -9   2  12      533.11      586.68     26.70 o 
  -8   2  12      545.93      611.35     27.09 o 
  -7   2  12      757.82      995.56     52.57 o 
  -6   2  12     1517.71     1486.67    156.40 o 
  -5   2  12      167.50      171.04     18.11 o 
  -4   2  12     2311.03     2140.08     98.40 o 
  -3   2  12        4.52       18.41      7.13 o 
  -2   2  12       44.74       63.46     17.10 o 
  -1   2  12      270.11      323.60     21.74 o 
   0   2  12        5.76       12.93      7.32 o 
   1   2  12     3264.70     3083.48     62.07 o 
   2   2  12     1365.86     1353.34     50.84 o 
   3   2  12      148.55      118.43     13.21 o 
   4   2  12     3420.81     3386.20     35.22 o 
   5   2  12       51.78       71.12     14.24 o 
   6   2  12     1882.15     1702.43    354.72 o 
   7   2  12      133.70      170.35     44.51 o 
   8   2  12     3340.45     3353.47    141.19 o 
   9   2  12      681.00      744.43     17.99 o 
  10   2  12      232.29      306.03     42.88 o 
  11   2  12      392.79      456.55     20.00 o 
  12   2  12       32.73       40.17      6.63 o 
  13   2  12      151.81      158.98      9.70 o 
  14   2  12       67.35       81.53      5.78 o 
 -22   3  12       16.29       13.34      2.13 o 
 -21   3  12        6.67        8.50      3.28 o 
 -20   3  12      802.58      768.02     15.15 o 
 -19   3  12        5.30       12.12      3.18 o 
 -18   3  12      574.70      558.81     14.96 o 
 -17   3  12      477.32      486.79     14.31 o 
 -16   3  12       54.95       50.30      4.60 o 
 -15   3  12      259.33      318.12     11.63 o 
 -14   3  12     1438.09     1480.24     33.05 o 
 -13   3  12      265.94      264.74     26.06 o 
 -12   3  12       76.37       63.72      4.46 o 
 -11   3  12       80.60       91.35      6.03 o 
 -10   3  12     2911.89     3165.45     68.31 o 
  -9   3  12       33.60       44.95     12.67 o 
  -8   3  12       24.00       26.05      7.50 o 
  -7   3  12     1287.74     1347.29     69.38 o 
  -6   3  12     1075.87     1009.08    107.48 o 
  -5   3  12      328.37      316.35     20.42 o 
  -4   3  12        4.22       14.82      7.06 o 
  -3   3  12      491.67      469.26     46.84 o 
  -2   3  12       71.37       80.64     18.95 o 
  -1   3  12       13.51       27.44      8.26 o 
   0   3  12      549.41      649.72     40.33 o 
   1   3  12      465.90      510.43     23.94 o 
   2   3  12      114.67      154.96     10.73 o 
   3   3  12      646.02      648.09     33.52 o 
   4   3  12        4.00       13.77      4.97 o 
   5   3  12     2126.97     2053.99     46.95 o 
   6   3  12      333.92      306.45     18.91 o 
   7   3  12      337.14      349.54     20.10 o 
   8   3  12     1271.70     1226.55     36.31 o 
   9   3  12        2.19        5.14      6.45 o 
  10   3  12      724.12      707.43     25.49 o 
  11   3  12        3.49        7.31      5.57 o 
  12   3  12      121.04      130.79      9.60 o 
  13   3  12       13.61       21.44      4.43 o 
 -21   4  12       22.63       18.21      3.84 o 
 -20   4  12       17.32       13.18      2.97 o 
 -19   4  12      348.69      351.56     47.17 o 
 -18   4  12      794.10      848.93    111.18 o 
 -17   4  12       18.58       40.74     11.14 o 
 -16   4  12      518.32      449.06    118.74 o 
 -15   4  12     1732.78     1876.87    115.74 o 
 -14   4  12        9.70        4.23      3.48 o 
 -13   4  12      131.64      165.10      8.45 o 
 -12   4  12      696.49      667.28     15.74 o 
 -11   4  12     2183.56     2231.56     26.27 o 
 -10   4  12      210.27      240.14      9.22 o 
  -9   4  12      383.77      361.73     17.39 o 
  -8   4  12       13.88       33.16      3.69 o 
  -7   4  12        8.07       37.34     21.20 o 
  -6   4  12      138.38      178.31     37.43 o 
  -5   4  12     1015.76     1054.72     23.30 o 
  -4   4  12      563.33      592.40     20.80 o 
  -3   4  12        7.82       32.29      5.37 o 
  -2   4  12       29.85       33.72      4.14 o 
  -1   4  12      550.40      526.52     13.29 o 
   0   4  12      207.80      186.54      7.03 o 
   1   4  12       23.87       21.75      3.94 o 
   2   4  12       62.19       66.15      5.84 o 
   3   4  12      367.42      347.12     12.18 o 
   4   4  12       70.43      109.49     11.56 o 
   5   4  12      645.71      635.29     26.07 o 
   6   4  12      130.76      127.80     12.61 o 
   7   4  12       54.01       62.69      9.81 o 
   8   4  12       11.24        8.93      6.08 o 
   9   4  12      931.99     1046.79     30.03 o 
  10   4  12      833.71      821.84     24.81 o 
  11   4  12      229.22      245.26     12.82 o 
  12   4  12      205.07      199.81     10.18 o 
  13   4  12      212.79      215.42     15.97 o 
 -21   5  12       15.17       13.67      3.12 o 
 -20   5  12        0.66        7.19      3.56 o 
 -19   5  12      317.12      344.23     14.52 o 
 -18   5  12      118.01       88.13      9.04 o 
 -17   5  12      566.85      560.69     21.27 o 
 -16   5  12        9.04       45.44      8.09 o 
 -15   5  12     2075.75     2082.74     42.02 o 
 -14   5  12      149.91      139.21     12.24 o 
 -13   5  12        0.45        5.42      3.92 o 
 -12   5  12     3245.26     3321.27     52.61 o 
 -11   5  12     1803.46     1724.57     37.70 o 
 -10   5  12       24.59       27.13     11.91 o 
  -9   5  12       84.50      103.27     17.98 o 
  -8   5  12      631.95      635.38     47.42 o 
  -7   5  12     1482.82     1584.92     60.42 o 
  -6   5  12     1304.93     1345.81     75.25 o 
  -5   5  12     1060.24     1143.28     28.85 o 
  -4   5  12      356.16      351.88     16.38 o 
  -3   5  12     1466.78     1423.37     65.11 o 
  -2   5  12       19.55       26.11      4.52 o 
  -1   5  12      226.58      222.39     12.19 o 
   0   5  12        8.45       14.37      4.48 o 
   1   5  12      346.77      381.68     13.29 o 
   2   5  12        1.87        6.33      3.75 o 
   3   5  12     1776.80     1702.90     28.31 o 
   4   5  12       32.68       51.65      6.06 o 
   5   5  12       46.57       66.67      9.01 o 
   6   5  12      119.03      137.39     11.78 o 
   7   5  12      487.51      540.57     21.45 o 
   8   5  12      107.99       96.59      9.46 o 
   9   5  12       28.65       25.07      5.76 o 
  10   5  12      219.62      243.10     10.83 o 
  11   5  12      910.38      941.78     39.90 o 
  12   5  12      544.23      546.49     11.99 o 
 -20   6  12       64.42       68.04      5.13 o 
 -19   6  12       35.26       16.67      4.16 o 
 -18   6  12        1.17        9.54      4.61 o 
 -17   6  12       39.00       44.22      7.01 o 
 -16   6  12       63.88       54.50      8.00 o 
 -15   6  12        2.02        7.69      5.83 o 
 -14   6  12      618.16      682.74     23.90 o 
 -13   6  12     1263.63     1307.86     36.13 o 
 -12   6  12       12.62       14.46      7.61 o 
 -11   6  12        0.24       36.69      5.34 o 
 -10   6  12      637.30      760.89     25.77 o 
  -9   6  12      452.72      654.47     24.18 o 
  -8   6  12      673.19      756.44     25.48 o 
  -7   6  12      798.74      929.87     27.91 o 
  -6   6  12     2483.50     2793.49     47.53 o 
  -5   6  12      721.22      739.23     24.59 o 
  -4   6  12      490.57      477.40     19.99 o 
  -3   6  12      232.03      273.17     13.84 o 
  -2   6  12      693.79      688.29     17.87 o 
  -1   6  12       95.02       61.43      6.32 o 
   0   6  12      151.06      112.36      9.51 o 
   1   6  12        7.01       18.82      4.72 o 
   2   6  12      110.73       96.13      7.50 o 
   3   6  12       24.70       22.03      4.90 o 
   4   6  12     1395.55     1332.80     23.86 o 
   5   6  12        2.56        8.57      5.69 o 
   6   6  12       76.98       75.78      8.57 o 
   7   6  12       58.66       57.69      7.32 o 
   8   6  12       19.07       37.51      5.78 o 
   9   6  12      104.68      129.62      8.20 o 
  10   6  12       12.24       19.96      3.73 o 
  11   6  12       14.28       34.39      3.44 o 
 -18   7  12       36.43       50.41      3.68 o 
 -17   7  12       49.78       74.49      6.66 o 
 -16   7  12       20.66       30.14      5.48 o 
 -15   7  12      497.49      522.57     18.12 o 
 -14   7  12      969.88      909.59     24.73 o 
 -13   7  12      815.67      790.76     23.74 o 
 -12   7  12      491.46      554.56     17.14 o 
 -11   7  12       55.52       62.95     13.59 o 
 -10   7  12       56.81       90.24     14.11 o 
  -9   7  12      541.30      610.39     17.86 o 
  -8   7  12       96.22       87.33     22.37 o 
  -7   7  12       59.81       76.40      9.45 o 
  -6   7  12      760.68      761.64     25.38 o 
  -5   7  12       74.26       76.42      9.25 o 
  -4   7  12      305.26      251.19     14.94 o 
  -3   7  12      177.78      160.68     12.23 o 
  -2   7  12      576.29      650.28     17.81 o 
  -1   7  12       50.70       48.84      5.97 o 
   0   7  12       90.03      121.62      8.22 o 
   1   7  12      380.12      434.39     14.14 o 
   2   7  12      429.87      404.60     13.49 o 
   3   7  12      204.81      228.26     10.10 o 
   4   7  12       38.88       68.32      7.96 o 
   5   7  12       25.32       39.34      6.33 o 
   6   7  12      263.43      274.62     12.54 o 
   7   7  12      442.27      446.47     14.56 o 
   8   7  12        5.99        6.99      3.15 o 
   9   7  12      250.50      226.58      8.23 o 
 -17   8  12        1.98        1.71      2.22 o 
 -16   8  12      140.46      151.05      5.34 o 
 -15   8  12      319.40      271.44      7.95 o 
 -14   8  12      322.75      379.25     10.14 o 
 -13   8  12      471.57      414.52     14.15 o 
 -12   8  12      285.48      345.43     13.38 o 
 -11   8  12      571.02      606.17     13.06 o 
 -10   8  12       26.78       35.53      6.43 o 
  -9   8  12      366.63      351.07     10.19 o 
  -8   8  12       83.00      102.63      5.99 o 
  -7   8  12      201.39      216.56     37.09 o 
  -6   8  12       41.45       63.14     11.26 o 
  -5   8  12      299.22      323.12     15.79 o 
  -4   8  12      287.64      288.50     14.92 o 
  -3   8  12        0.07       10.30      5.23 o 
  -2   8  12      587.53      517.61     19.32 o 
  -1   8  12     1731.87     1782.58     34.50 o 
   0   8  12       40.59       25.14      5.90 o 
   1   8  12       46.46       36.50      6.19 o 
   2   8  12      729.41      773.43     21.20 o 
   3   8  12       65.77       59.05      6.62 o 
   4   8  12      848.58      883.95     20.45 o 
   5   8  12     1051.22     1036.11     20.53 o 
   6   8  12      405.07      358.56     11.16 o 
   7   8  12        1.28        5.49      2.25 o 
 -14   9  12       70.02       83.01      5.58 o 
 -13   9  12       53.46       47.72      5.18 o 
 -12   9  12      250.44      209.45     10.23 o 
 -11   9  12       86.06       75.69      7.02 o 
 -10   9  12      403.88      363.10     14.11 o 
  -9   9  12      141.38      131.51     32.75 o 
  -8   9  12      436.50      434.81     20.74 o 
  -7   9  12      109.89      137.82      5.75 o 
  -6   9  12      363.37      378.72      9.19 o 
  -5   9  12        1.35        6.28      2.36 o 
  -4   9  12      109.83      131.03      5.70 o 
  -3   9  12        2.93       31.44      5.23 o 
  -2   9  12       27.01       36.06      5.27 o 
  -1   9  12       64.63       64.26      6.29 o 
   0   9  12      952.45      834.93     18.93 o 
   1   9  12      556.76      556.09     14.73 o 
   2   9  12        9.46       14.38      3.31 o 
   3   9  12      514.28      451.47     11.47 o 
   4   9  12       17.70       33.73      3.20 o 
 -23   1  13       63.66       71.33      6.76 o 
 -22   1  13      881.94     1008.49     42.62 o 
 -21   1  13        7.40        6.79      3.71 o 
 -20   1  13      111.98      119.58      7.92 o 
 -19   1  13       93.16       98.43     21.55 o 
 -18   1  13      775.82      799.15     14.83 o 
 -17   1  13       72.21       65.59      5.92 o 
 -16   1  13        0.36        4.24      2.87 o 
 -15   1  13     1667.50     1689.91     50.50 o 
 -14   1  13      162.72      165.08      8.10 o 
 -13   1  13       13.19       11.47      3.10 o 
 -12   1  13      293.84      260.69      7.05 o 
 -11   1  13      137.90      139.00     20.63 o 
 -10   1  13      686.78      611.10     56.21 o 
  -9   1  13      960.97      950.34     35.87 o 
  -8   1  13     1348.15     1415.06    133.92 o 
  -7   1  13     8265.26     8289.59    103.43 o 
  -6   1  13     2068.88     2065.87    109.28 o 
  -5   1  13      344.39      356.59     29.36 o 
  -4   1  13     5171.43     4880.45     80.66 o 
  -3   1  13     2945.53     2723.83     61.04 o 
  -2   1  13       28.02       27.15     15.91 o 
  -1   1  13     3975.73     3858.06    198.46 o 
   0   1  13     1564.07     1526.25     67.38 o 
   1   1  13       81.66       86.42      6.33 o 
   2   1  13        3.02        5.54      3.33 o 
   3   1  13     1179.40     1106.16     24.71 o 
   4   1  13      130.61      138.39     11.49 o 
   5   1  13      900.16      892.15     50.04 o 
   6   1  13       64.09       83.57     39.28 o 
   7   1  13       71.82       98.90     60.09 o 
   8   1  13      940.51      968.01    276.83 o 
   9   1  13     1170.15     1229.06     35.16 o 
  10   1  13        2.83       15.81      5.14 o 
  11   1  13       44.20       57.82     17.54 o 
  12   1  13      369.96      346.02     14.20 o 
  13   1  13        2.13        5.50      3.08 o 
 -23   2  13       28.97       29.65      3.90 o 
 -22   2  13        0.43        1.77      2.46 o 
 -21   2  13      358.80      389.85     31.78 o 
 -20   2  13       58.65       59.71      4.33 o 
 -19   2  13      728.10      721.06     13.66 o 
 -18   2  13      800.88      769.59     16.60 o 
 -17   2  13      107.98       84.34      6.71 o 
 -16   2  13      476.87      429.58     18.36 o 
 -15   2  13       83.47       78.89     30.99 o 
 -14   2  13      960.90     1049.57     19.09 o 
 -13   2  13       55.83       50.48      3.96 o 
 -12   2  13       13.00       13.75      5.04 o 
 -11   2  13     1039.61     1007.82     44.26 o 
 -10   2  13      210.55      156.98      9.26 o 
  -9   2  13       57.47       73.81     12.86 o 
  -8   2  13      308.26      302.62     44.40 o 
  -7   2  13      642.99      638.62     74.58 o 
  -6   2  13     1919.35     1807.12     52.24 o 
  -5   2  13      442.75      431.93     24.67 o 
  -4   2  13       64.43       64.71     11.37 o 
  -3   2  13     1647.67     1506.41     46.45 o 
  -2   2  13        1.71        2.10      6.43 o 
  -1   2  13      178.20      185.57     18.34 o 
   0   2  13      324.15      307.27     18.61 o 
   1   2  13     1264.35     1229.05     23.57 o 
   2   2  13      235.52      216.77      9.40 o 
   3   2  13        1.01        7.61      2.78 o 
   4   2  13     1769.86     1619.16     21.50 o 
   5   2  13     1852.50     2214.86     39.51 o 
   6   2  13      777.82      671.16     16.12 o 
   7   2  13      236.86      209.50     96.68 o 
   8   2  13       11.46       30.06     17.49 o 
   9   2  13        2.72        6.76      3.54 o 
  10   2  13      344.28      316.26     16.69 o 
  11   2  13      421.44      464.41     18.28 o 
  12   2  13      111.56      120.37      8.76 o 
  13   2  13      126.44      151.43      7.88 o 
 -22   3  13      160.48      151.05      7.61 o 
 -21   3  13       20.08       17.08      2.37 o 
 -20   3  13      240.15      273.52      9.00 o 
 -19   3  13      596.70      594.40     11.85 o 
 -18   3  13       99.76      118.80      7.32 o 
 -17   3  13        8.41        4.80      2.96 o 
 -16   3  13      148.14      144.48      8.22 o 
 -15   3  13      111.19      141.15     19.61 o 
 -14   3  13      280.53      245.66     10.02 o 
 -13   3  13      458.51      503.30     10.73 o 
 -12   3  13      875.17      856.35     24.21 o 
 -11   3  13       40.22       63.96      5.16 o 
 -10   3  13      881.61      844.90     21.36 o 
  -9   3  13     3329.65     3336.29     30.33 o 
  -8   3  13     1279.46     1157.44     17.58 o 
  -7   3  13     1415.62     1468.81     18.58 o 
  -6   3  13       10.05       25.72      8.17 o 
  -5   3  13      844.91      723.11     39.80 o 
  -4   3  13      432.67      401.27     31.81 o 
  -3   3  13      816.89      789.75     34.37 o 
  -2   3  13      765.33      646.27     39.23 o 
  -1   3  13     1089.97     1046.74     15.23 o 
   0   3  13      140.87      160.29      6.14 o 
   1   3  13     2420.57     2438.49     89.18 o 
   2   3  13     2351.60     2231.38     59.93 o 
   3   3  13      389.33      407.39     16.17 o 
   4   3  13       12.31        6.50      6.19 o 
   5   3  13       67.01       64.92     10.04 o 
   6   3  13        3.88       30.42      8.28 o 
   7   3  13      510.80      530.29     23.85 o 
   8   3  13        7.06        9.29      6.61 o 
   9   3  13       21.38       51.27      8.56 o 
  10   3  13       96.92      109.45     10.27 o 
  11   3  13       73.80       69.39      7.72 o 
  12   3  13       63.09       51.84      3.59 o 
 -21   4  13      136.23      125.61      7.36 o 
 -20   4  13       67.79       67.41      4.53 o 
 -19   4  13       28.16       43.84      4.57 o 
 -18   4  13       60.09      100.53     20.81 o 
 -17   4  13     2747.48     2857.33     34.44 o 
 -16   4  13       44.19       51.95     21.36 o 
 -15   4  13       23.51       28.61      4.68 o 
 -14   4  13     1487.31     1536.49     33.99 o 
 -13   4  13      510.37      571.81     15.00 o 
 -12   4  13      149.31      119.13      7.25 o 
 -11   4  13      573.51      555.05     14.34 o 
 -10   4  13      167.99      192.07     12.40 o 
  -9   4  13      646.23      771.19     16.13 o 
  -8   4  13      799.67      857.07     16.68 o 
  -7   4  13     3305.75     3371.86     49.01 o 
  -6   4  13     1808.67     1872.18    131.72 o 
  -5   4  13      220.45      242.37     10.91 o 
  -4   4  13       21.37       25.56      5.14 o 
  -3   4  13       28.78       43.38      5.97 o 
  -2   4  13        0.28       14.11      4.49 o 
  -1   4  13      505.63      424.56     18.64 o 
   0   4  13      660.85      692.81     28.24 o 
   1   4  13      103.29       85.62      6.44 o 
   2   4  13      152.63      129.19     12.32 o 
   3   4  13      394.42      363.12     19.57 o 
   4   4  13     1683.12     1486.39     38.67 o 
   5   4  13      146.41      149.22     13.21 o 
   6   4  13      151.43      151.16     13.09 o 
   7   4  13      109.29       98.22     10.74 o 
   8   4  13      244.41      213.47     14.12 o 
   9   4  13        1.40        1.47      5.03 o 
  10   4  13      239.31      269.69     13.49 o 
  11   4  13      136.66      204.58     19.74 o 
  12   4  13      409.19      384.34     24.19 o 
 -21   5  13      108.30      116.47      6.15 o 
 -20   5  13        6.58       11.45      3.85 o 
 -19   5  13      113.21      100.23      8.26 o 
 -18   5  13      517.43      551.29     19.21 o 
 -17   5  13      794.05      780.24     24.28 o 
 -16   5  13       22.85       70.66      9.29 o 
 -15   5  13      603.26      592.49     22.63 o 
 -14   5  13        9.01       13.19      6.35 o 
 -13   5  13       14.72       20.54      6.67 o 
 -12   5  13      372.94      418.05     19.37 o 
 -11   5  13      262.28      344.05     17.52 o 
 -10   5  13        5.84       26.60      7.07 o 
  -9   5  13     2531.32     2720.43     78.19 o 
  -8   5  13      360.66      389.67     16.02 o 
  -7   5  13      205.29      186.68     17.40 o 
  -6   5  13       75.17       85.33      9.33 o 
  -5   5  13      247.28      211.42     13.36 o 
  -4   5  13       84.34       52.45      7.66 o 
  -3   5  13       89.11       89.46      9.29 o 
  -2   5  13     1114.10     1074.57     29.09 o 
  -1   5  13      275.93      286.48     15.54 o 
   0   5  13     2788.32     2654.92     45.58 o 
   1   5  13      522.09      510.79     20.42 o 
   2   5  13       34.74       37.41      5.18 o 
   3   5  13      409.11      327.59     13.08 o 
   4   5  13      489.26      523.74     15.21 o 
   5   5  13       59.37       74.23      8.15 o 
   6   5  13       37.99       32.99      4.80 o 
   7   5  13      135.07      147.28     11.26 o 
   8   5  13      190.62      189.64      8.06 o 
   9   5  13        2.29        7.05      2.73 o 
  10   5  13      143.89      153.90      5.80 o 
  11   5  13      834.58      739.06     13.85 o 
 -20   6  13       23.70       28.29      3.53 o 
 -19   6  13      647.82      681.84     16.88 o 
 -18   6  13      136.92      170.57      9.98 o 
 -17   6  13     1260.06     1198.26     27.00 o 
 -16   6  13       16.25       12.77      5.60 o 
 -15   6  13     1892.07     2097.23     39.16 o 
 -14   6  13       32.43       36.69      7.39 o 
 -13   6  13       48.41       41.68      8.28 o 
 -12   6  13      870.66      957.44     25.19 o 
 -11   6  13      587.89      695.43     24.67 o 
 -10   6  13     1461.32     1566.33     36.51 o 
  -9   6  13      697.51      661.01     24.30 o 
  -8   6  13      112.71      124.61     11.39 o 
  -7   6  13      606.56      560.99     22.17 o 
  -6   6  13      684.14      800.18     26.16 o 
  -5   6  13      364.83      405.90     18.84 o 
  -4   6  13      270.73      252.59     15.07 o 
  -3   6  13        6.83       15.41      5.95 o 
  -2   6  13        0.13        3.48      5.11 o 
  -1   6  13     1451.65     1420.06     34.21 o 
   0   6  13      785.85      814.15     25.91 o 
   1   6  13      248.89      236.95     14.47 o 
   2   6  13     4929.72     4792.92     60.67 o 
   3   6  13      469.83      485.69     19.52 o 
   4   6  13        5.32       17.10      5.99 o 
   5   6  13        5.36       10.11      5.34 o 
   6   6  13     1190.73     1193.04     26.73 o 
   7   6  13       10.80       14.06      4.58 o 
   8   6  13      513.39      550.51     15.69 o 
   9   6  13      505.15      529.59     13.67 o 
  10   6  13      116.91       88.57      4.95 o 
 -18   7  13        0.26        5.75      2.10 o 
 -17   7  13       14.43       10.24      3.63 o 
 -16   7  13        0.84       14.08      4.35 o 
 -15   7  13        1.82        4.34      4.43 o 
 -14   7  13        3.96        9.35      5.01 o 
 -13   7  13      751.11      814.25     23.14 o 
 -12   7  13        7.53        9.12      6.13 o 
 -11   7  13     1831.95     1943.76     26.46 o 
 -10   7  13      260.48      282.88     29.25 o 
  -9   7  13       55.06       51.88     10.44 o 
  -8   7  13       34.32       39.13      4.82 o 
  -7   7  13       15.08        8.34      5.74 o 
  -6   7  13      154.93      157.89     12.35 o 
  -5   7  13       61.00       85.37      9.72 o 
  -4   7  13        0.09       19.41      6.17 o 
  -3   7  13      418.92      384.25     17.88 o 
  -2   7  13     1786.47     1928.45     38.82 o 
  -1   7  13      324.98      291.04     15.56 o 
   0   7  13      299.72      267.03     14.81 o 
   1   7  13      433.81      460.96     18.66 o 
   2   7  13      114.76      117.79     10.02 o 
   3   7  13      170.24      142.16     10.41 o 
   4   7  13       21.38       24.90      5.55 o 
   5   7  13        7.52       13.39      4.54 o 
   6   7  13      124.43      164.42      9.12 o 
   7   7  13       18.91       15.09      3.63 o 
   8   7  13        7.36       12.98      2.89 o 
 -16   8  13        3.61        6.68      3.27 o 
 -15   8  13       21.67       19.59      2.81 o 
 -14   8  13       17.16       52.95      9.29 o 
 -13   8  13      682.55      613.55     16.00 o 
 -12   8  13      465.75      476.20     14.63 o 
 -11   8  13        0.39        4.16      4.32 o 
 -10   8  13       31.08       36.28      6.43 o 
  -9   8  13      190.65      174.46     30.71 o 
  -8   8  13       55.07       44.42      4.96 o 
  -7   8  13        6.98       18.85      9.17 o 
  -6   8  13      355.49      365.12     16.51 o 
  -5   8  13        9.21       18.02      5.74 o 
  -4   8  13       34.62       43.10      7.03 o 
  -3   8  13        0.90        2.80      4.54 o 
  -2   8  13        1.98       17.50      5.54 o 
  -1   8  13       63.17       72.67      7.82 o 
   0   8  13        4.84        6.31      4.46 o 
   1   8  13       99.10       96.05      8.11 o 
   2   8  13      102.28       94.05      7.72 o 
   3   8  13      286.91      252.19     11.08 o 
   4   8  13      764.36      670.97     16.32 o 
   5   8  13      138.75      146.84      7.23 o 
   6   8  13        6.33       17.04      2.76 o 
 -13   9  13      106.75       84.29      5.63 o 
 -12   9  13      130.74      143.73      7.71 o 
 -11   9  13       44.52       10.95      3.55 o 
 -10   9  13      243.54      249.55     10.50 o 
  -9   9  13     1368.80     1208.78    115.66 o 
  -8   9  13      117.16      142.89      5.62 o 
  -7   9  13        8.82       18.74      4.32 o 
  -6   9  13      136.85      182.32      9.72 o 
  -5   9  13     1437.69     1413.13     25.51 o 
  -4   9  13      598.66      556.45     16.23 o 
  -3   9  13      574.27      497.11     15.22 o 
  -2   9  13       52.02       41.30      5.16 o 
  -1   9  13       60.07       66.61      5.85 o 
   0   9  13       64.56       62.06      5.38 o 
   1   9  13        3.37        9.64      2.93 o 
   2   9  13      643.10      545.93     12.21 o 
 -23   0  14      152.64      222.16      9.93 o 
 -22   0  14        5.42        5.51      4.53 o 
 -21   0  14       13.35       20.17      6.17 o 
 -20   0  14      431.92      463.30     19.96 o 
 -19   0  14     1598.09     1612.60     37.79 o 
 -18   0  14      653.61      743.81     26.32 o 
 -17   0  14       28.94       35.66      7.85 o 
 -16   0  14      195.41      139.80     12.29 o 
 -15   0  14       46.79       90.95      9.94 o 
 -14   0  14       96.52       93.29      8.67 o 
 -13   0  14      493.37      507.93     17.74 o 
 -12   0  14        4.64       23.49      6.99 o 
 -11   0  14     4487.58     4350.98     47.84 o 
 -10   0  14      685.56      657.59     18.37 o 
  -9   0  14     1160.55     1198.11     44.46 o 
  -8   0  14     3336.40     3165.53     96.89 o 
  -7   0  14     5165.71     5384.59    125.58 o 
  -6   0  14     4422.79     4363.17    113.40 o 
  -5   0  14     1193.08     1081.63     56.52 o 
  -4   0  14      628.19      704.74     46.76 o 
  -3   0  14     5924.46     5673.82    132.86 o 
  -2   0  14       36.09       24.40      5.29 o 
  -1   0  14     1694.82     1545.78     32.77 o 
   0   0  14      172.22      158.77     11.33 o 
   1   0  14     4255.72     3986.33     54.00 o 
   2   0  14      233.67      205.27     13.06 o 
   3   0  14      328.75      349.26     18.51 o 
   4   0  14     1774.38     1724.29     41.95 o 
   5   0  14     1036.14      947.67     31.03 o 
   6   0  14     2464.71     2620.49     50.79 o 
   7   0  14     4681.73     4646.83     66.77 o 
   8   0  14      633.94      649.94     24.50 o 
   9   0  14      272.70      297.60     15.86 o 
  10   0  14      270.76      251.93      8.91 o 
  11   0  14      471.31      491.42     11.15 o 
 -23   1  14      239.08      276.25     38.82 o 
 -22   1  14      188.28      202.96     14.04 o 
 -21   1  14       56.18       83.96     16.63 o 
 -20   1  14      754.56      794.86     60.12 o 
 -19   1  14      248.61      254.32     34.81 o 
 -18   1  14      212.34      230.69      9.88 o 
 -17   1  14      140.24      121.06      7.47 o 
 -16   1  14      144.26      132.88     18.41 o 
 -15   1  14     1815.11     1699.63    111.25 o 
 -14   1  14        6.13       13.52      5.52 o 
 -13   1  14      179.71      154.43     19.49 o 
 -12   1  14       47.00       46.44      4.45 o 
 -11   1  14       69.98       65.84      4.82 o 
 -10   1  14      703.11      660.84     13.02 o 
  -9   1  14       57.88       84.64      4.92 o 
  -8   1  14        1.18        2.44      2.95 o 
  -7   1  14      314.03      341.69     23.14 o 
  -6   1  14      108.80      149.86     15.81 o 
  -5   1  14     2026.28     1997.31     54.71 o 
  -4   1  14      298.17      281.88     55.45 o 
  -3   1  14      544.97      550.09     29.27 o 
  -2   1  14      121.02      105.44     17.49 o 
  -1   1  14       53.86       72.29      5.63 o 
   0   1  14      268.91      218.68      7.60 o 
   1   1  14      596.82      603.74     58.45 o 
   2   1  14      876.01      874.27     33.57 o 
   3   1  14      489.78      443.89     16.70 o 
   4   1  14      161.69      177.94     10.02 o 
   5   1  14      225.30      243.59     33.28 o 
   6   1  14        3.33        3.93      4.03 o 
   7   1  14     2401.40     2488.83    149.76 o 
   8   1  14      504.36      537.31     12.09 o 
   9   1  14      460.23      511.75     14.21 o 
  10   1  14      202.97      246.38     32.11 o 
  11   1  14       50.88       66.92      7.13 o 
  12   1  14       67.77       83.43      6.39 o 
 -23   2  14      324.29      364.53     10.57 o 
 -22   2  14      122.96      143.43      9.17 o 
 -21   2  14       18.96       31.14      9.97 o 
 -20   2  14       62.52       68.19      4.75 o 
 -19   2  14       27.21       23.58      3.55 o 
 -18   2  14       52.30       55.53      8.45 o 
 -17   2  14      844.48      713.67     16.99 o 
 -16   2  14      237.42      219.11     24.49 o 
 -15   2  14      743.13      641.67     16.43 o 
 -14   2  14       50.72       42.57      5.19 o 
 -13   2  14        0.57        6.75      2.63 o 
 -12   2  14       46.98       45.38      4.55 o 
 -11   2  14      199.57      224.17      6.70 o 
 -10   2  14     1072.68     1000.21     24.24 o 
  -9   2  14     1042.18      921.52     14.74 o 
  -8   2  14      838.22      904.79     19.78 o 
  -7   2  14     1463.49     1431.29     46.15 o 
  -6   2  14       14.08        8.62      7.21 o 
  -5   2  14      436.77      502.42     18.05 o 
  -4   2  14     2048.75     1938.17     31.66 o 
  -3   2  14      684.82      632.13     18.29 o 
  -2   2  14      678.89      602.76     11.76 o 
  -1   2  14      622.42      521.89     27.99 o 
   0   2  14      733.67      692.46     12.81 o 
   1   2  14        6.26       12.03      6.54 o 
   2   2  14      370.47      376.23     11.21 o 
   3   2  14       18.04       19.78      3.60 o 
   4   2  14        4.45        4.98      2.92 o 
   5   2  14       22.98       32.11      3.99 o 
   6   2  14       93.82      175.85      8.58 o 
   7   2  14      488.93      527.58     15.34 o 
   8   2  14       67.81       97.27     11.07 o 
   9   2  14       24.75       53.23      8.46 o 
  10   2  14       73.13      110.54      9.85 o 
  11   2  14        7.68       11.55      2.28 o 
  12   2  14       11.19        7.55      2.03 o 
 -22   3  14      142.08      148.53      7.24 o 
 -21   3  14        6.74        8.00      2.02 o 
 -20   3  14       54.34       61.53      3.91 o 
 -19   3  14       19.35       41.89      5.00 o 
 -18   3  14       95.75       91.32      7.20 o 
 -17   3  14      331.81      294.26     12.01 o 
 -16   3  14       38.41       35.06      5.41 o 
 -15   3  14       65.16       84.87     10.44 o 
 -14   3  14      360.23      369.54     12.08 o 
 -13   3  14      620.60      638.16     15.75 o 
 -12   3  14      931.55      958.49     17.83 o 
 -11   3  14       70.96       85.13      5.87 o 
 -10   3  14        9.89        3.89      3.06 o 
  -9   3  14     3447.35     3590.49     34.09 o 
  -8   3  14     1535.30     1611.47     22.65 o 
  -7   3  14      530.51      496.75     19.61 o 
  -6   3  14      972.21      924.10     20.14 o 
  -5   3  14     2141.77     2173.86     30.77 o 
  -4   3  14       93.24      112.23      6.03 o 
  -3   3  14       72.20       68.54      8.33 o 
  -2   3  14      418.93      386.67     10.77 o 
  -1   3  14      641.45      604.33     25.55 o 
   0   3  14      174.70      130.84      7.46 o 
   1   3  14      806.68      850.72     16.85 o 
   2   3  14       85.30       83.37     12.27 o 
   3   3  14      765.44      797.45     86.08 o 
   4   3  14      245.60      224.36     16.47 o 
   5   3  14      152.88      162.20     14.11 o 
   6   3  14      314.91      325.42     19.02 o 
   7   3  14     1176.13     1246.56     34.59 o 
   8   3  14      133.70      141.56     12.27 o 
   9   3  14      922.77      831.00     25.29 o 
  10   3  14     2161.87     2284.75     60.36 o 
  11   3  14       75.26      105.70      8.87 o 
 -21   4  14       96.39       97.14      6.27 o 
 -20   4  14       15.40       12.72      5.00 o 
 -19   4  14        4.59        8.49      3.01 o 
 -18   4  14      426.21      478.76     59.31 o 
 -17   4  14      270.34      307.38     17.40 o 
 -16   4  14      521.11      635.42     76.56 o 
 -15   4  14       24.60       30.93      4.88 o 
 -14   4  14      633.16      686.60     22.83 o 
 -13   4  14        6.07       27.65      4.48 o 
 -12   4  14      101.11      145.24     10.55 o 
 -11   4  14      509.91      622.63     15.38 o 
 -10   4  14      300.90      358.92     14.82 o 
  -9   4  14     2801.64     2722.50     29.06 o 
  -8   4  14      291.00      354.54     13.03 o 
  -7   4  14      165.30      184.80      8.32 o 
  -6   4  14     8591.27     8440.49     68.88 o 
  -5   4  14       58.73       97.37     36.15 o 
  -4   4  14        1.73        4.19      3.89 o 
  -3   4  14      169.59      172.29     11.82 o 
  -2   4  14      866.04      862.95     22.44 o 
  -1   4  14      200.74      196.76     11.21 o 
   0   4  14      452.18      469.54     14.43 o 
   1   4  14       11.75       17.97      6.03 o 
   2   4  14      122.14      110.58     12.88 o 
   3   4  14        1.93       31.97      5.13 o 
   4   4  14      138.11      193.28     13.43 o 
   5   4  14      134.43      158.90     13.47 o 
   6   4  14        7.55        9.82      6.17 o 
   7   4  14      405.96      429.61     12.74 o 
   8   4  14      659.31      648.03     23.88 o 
   9   4  14      479.45      492.61     11.42 o 
  10   4  14      233.17      261.93     13.28 o 
 -21   5  14       19.18       27.44      3.26 o 
 -20   5  14      315.94      327.01     11.65 o 
 -19   5  14        8.14       13.55      4.34 o 
 -18   5  14       81.22       85.47      8.30 o 
 -17   5  14      103.13      132.59     10.64 o 
 -16   5  14      733.63      823.44     25.31 o 
 -15   5  14        0.04        8.11      6.23 o 
 -14   5  14       11.34       20.66      6.64 o 
 -13   5  14       15.35       21.21      6.68 o 
 -12   5  14       59.54       62.36      8.85 o 
 -11   5  14     3898.90     4266.58     59.48 o 
 -10   5  14     1104.57     1128.15     30.93 o 
  -9   5  14     3159.82     3278.78     51.95 o 
  -8   5  14        0.53       14.72      6.27 o 
  -7   5  14      241.91      244.16     14.79 o 
  -6   5  14       88.03       59.61      5.19 o 
  -5   5  14      156.85      124.88      6.94 o 
  -4   5  14        1.55        5.42      4.89 o 
  -3   5  14       13.33        9.74      5.30 o 
  -2   5  14       12.15       29.97      6.60 o 
  -1   5  14     1490.40     1281.60     32.01 o 
   0   5  14        4.89       16.28      5.87 o 
   1   5  14      159.76      229.92     14.07 o 
   2   5  14      636.84      623.77     18.40 o 
   3   5  14        2.25        7.72      3.67 o 
   4   5  14      356.74      414.56     14.48 o 
   5   5  14      403.92      435.95     12.92 o 
   6   5  14       50.55       53.25      5.16 o 
   7   5  14        2.28        6.18      3.02 o 
   8   5  14      698.87      739.61     47.54 o 
   9   5  14      356.49      402.53     12.08 o 
  10   5  14        6.54       16.55      2.82 o 
 -20   6  14       24.93       24.38      3.07 o 
 -19   6  14      118.47      150.98      7.92 o 
 -18   6  14       35.33       49.98      5.89 o 
 -17   6  14       96.22       87.23      7.98 o 
 -16   6  14      850.70      937.52     24.59 o 
 -15   6  14     1190.37     1220.22     29.05 o 
 -14   6  14      209.58      233.10     13.80 o 
 -13   6  14      111.96      139.72     34.17 o 
 -12   6  14     1294.63     1384.69    143.16 o 
 -11   6  14      277.56      281.17     16.14 o 
 -10   6  14       93.08      103.88     10.69 o 
  -9   6  14     1574.44     1688.60     38.12 o 
  -8   6  14      220.74      187.09     13.47 o 
  -7   6  14      188.39      238.78     14.91 o 
  -6   6  14        1.39        6.07      5.44 o 
  -5   6  14       15.66       15.64      6.23 o 
  -4   6  14       21.13       34.91      7.23 o 
  -3   6  14       87.99      106.96     10.49 o 
  -2   6  14      418.34      410.27     18.70 o 
  -1   6  14      136.17      150.39     12.06 o 
   0   6  14        0.13       27.85      6.87 o 
   1   6  14       62.35       87.26      9.62 o 
   2   6  14       50.09       74.07      8.65 o 
   3   6  14       47.97       60.29      7.93 o 
   4   6  14      328.17      293.71     14.27 o 
   5   6  14        3.09        4.03      4.27 o 
   6   6  14      136.71      159.72      9.58 o 
   7   6  14       70.22      111.87      7.47 o 
   8   6  14        3.98        8.24      3.05 o 
   9   6  14        8.19       20.44      2.82 o 
 -18   7  14       14.29       15.16      2.26 o 
 -17   7  14      761.56      763.27     16.91 o 
 -16   7  14      604.80      693.93     17.77 o 
 -15   7  14      759.90      740.32     19.63 o 
 -14   7  14      255.02      242.93     12.25 o 
 -13   7  14      397.66      461.99     17.03 o 
 -12   7  14       24.97       84.75      7.56 o 
 -11   7  14      140.01      160.61     40.33 o 
 -10   7  14      331.48      368.39     11.65 o 
  -9   7  14      664.55      704.47     47.32 o 
  -8   7  14      143.23      190.52     15.70 o 
  -7   7  14       36.86       29.69      6.93 o 
  -6   7  14      212.37      205.98     13.58 o 
  -5   7  14       12.85       22.31      6.64 o 
  -4   7  14      491.75      493.41     20.07 o 
  -3   7  14      389.46      424.16     18.40 o 
  -2   7  14      737.58      716.97     23.32 o 
  -1   7  14      101.66       88.92      9.32 o 
   0   7  14      246.28      248.19     13.81 o 
   1   7  14      329.73      331.27     15.21 o 
   2   7  14      321.45      341.80     14.85 o 
   3   7  14       17.86       12.00      4.63 o 
   4   7  14      338.60      372.49     13.97 o 
   5   7  14      393.69      410.13     13.50 o 
   6   7  14       16.16       22.14      3.80 o 
   7   7  14      369.24      489.84     11.46 o 
 -16   8  14       51.87       55.97      4.84 o 
 -15   8  14      794.39      811.82     18.66 o 
 -14   8  14      326.99      335.78      8.25 o 
 -13   8  14       76.16       58.35      4.17 o 
 -12   8  14      129.21       94.64      7.16 o 
 -11   8  14      865.87      827.89     15.75 o 
 -10   8  14     1242.81     1281.42    182.19 o 
  -9   8  14      572.45      627.07     18.68 o 
  -8   8  14        2.57        3.95      3.07 o 
  -7   8  14      192.21      172.51     11.35 o 
  -6   8  14      685.99      777.64     22.84 o 
  -5   8  14      188.45      185.01     11.69 o 
  -4   8  14      192.86      149.77     10.52 o 
  -3   8  14      399.62      488.81     17.60 o 
  -2   8  14      531.67      550.35     18.33 o 
  -1   8  14      371.09      363.23     14.64 o 
   0   8  14     1090.56     1104.66     24.08 o 
   1   8  14       62.85       55.05      6.10 o 
   2   8  14      588.28      556.52     15.57 o 
   3   8  14        8.01       40.01      4.73 o 
   4   8  14       97.30       85.07      5.54 o 
   5   8  14       55.36       73.76      4.47 o 
 -12   9  14       34.47       19.32      2.93 o 
 -11   9  14      492.36      396.96     10.71 o 
 -10   9  14        3.73       15.94      2.98 o 
  -8   9  14      209.53      200.26      9.13 o 
  -7   9  14      135.30      169.60      8.65 o 
  -6   9  14       54.41       70.13      6.10 o 
  -5   9  14       44.93       55.60      5.60 o 
  -4   9  14      314.31      312.78     11.42 o 
  -3   9  14       82.47       78.04      6.11 o 
  -2   9  14        5.20       15.96      3.59 o 
  -1   9  14      238.47      168.12      7.77 o 
   0   9  14       69.50       71.01      5.03 o 
   1   9  14      260.98      225.12      7.56 o 
 -23   1  15        3.87        5.60      4.69 o 
 -22   1  15       11.08       10.90      3.72 o 
 -21   1  15      266.56      292.82     26.26 o 
 -20   1  15      501.13      543.97     49.87 o 
 -19   1  15      376.10      453.80     38.19 o 
 -18   1  15      224.78      217.13      9.30 o 
 -17   1  15      932.10      917.06     15.78 o 
 -16   1  15       54.02       43.57      5.73 o 
 -15   1  15     1050.82     1049.15     21.07 o 
 -14   1  15      869.25      787.23     44.58 o 
 -13   1  15     1127.40     1095.56     18.53 o 
 -12   1  15     1391.70     1319.18     37.02 o 
 -11   1  15      714.44      733.78     19.75 o 
 -10   1  15      258.52      270.77      9.99 o 
  -9   1  15       44.15       38.01      3.91 o 
  -8   1  15     1031.09     1014.04     29.22 o 
  -7   1  15       35.97       59.23      8.36 o 
  -6   1  15     1314.65     1256.18     21.79 o 
  -5   1  15      526.39      504.02     15.39 o 
  -4   1  15      173.96      189.26      8.41 o 
  -3   1  15       81.66       88.30     13.04 o 
  -2   1  15      420.77      362.62     14.76 o 
  -1   1  15       37.92       24.78      4.37 o 
   0   1  15     2455.66     2255.01     29.23 o 
   1   1  15       23.51       38.73     12.55 o 
   2   1  15       82.23       75.61      5.72 o 
   3   1  15      288.27      287.85     10.04 o 
   4   1  15        2.19       11.42      4.41 o 
   5   1  15      221.89      274.97     11.48 o 
   6   1  15       16.30       34.54      4.20 o 
   7   1  15      243.57      302.88      9.32 o 
   8   1  15       33.60       36.78     14.33 o 
   9   1  15      394.27      419.24     17.66 o 
  10   1  15      189.46      180.91      7.16 o 
  11   1  15        0.86        7.34      2.56 o 
 -22   2  15      826.76      943.36     14.48 o 
 -21   2  15      166.99      180.67     19.35 o 
 -20   2  15     1039.96     1033.82     16.73 o 
 -19   2  15      659.51      691.32     12.72 o 
 -18   2  15        5.21       13.43      3.56 o 
 -17   2  15      492.55      475.65     17.16 o 
 -16   2  15      401.14      392.98     21.33 o 
 -15   2  15      125.44      115.10      7.45 o 
 -14   2  15      900.91      764.53     53.56 o 
 -13   2  15        3.56        9.10      4.31 o 
 -12   2  15      907.51      932.80     14.20 o 
 -11   2  15      632.71      618.35     11.37 o 
 -10   2  15     1215.14     1194.68     14.93 o 
  -9   2  15      489.19      492.96     27.02 o 
  -8   2  15      812.98      723.08     16.13 o 
  -7   2  15      115.18      134.19     29.56 o 
  -6   2  15      104.94      114.12      4.82 o 
  -5   2  15     2413.02     2273.58     31.63 o 
  -4   2  15     1085.62     1020.62     23.73 o 
  -3   2  15      216.65      218.04      7.09 o 
  -2   2  15      282.46      301.06      9.53 o 
  -1   2  15     3469.94     3253.03     83.64 o 
   0   2  15     1665.43     1539.53     42.05 o 
   1   2  15        1.98        4.25      2.61 o 
   2   2  15      593.05      619.07     29.05 o 
   3   2  15      129.53      149.66     27.81 o 
   4   2  15      957.78      905.95     77.31 o 
   5   2  15       16.41       10.20      3.99 o 
   6   2  15      383.38      402.36     20.78 o 
   7   2  15      799.38      922.12     29.58 o 
   8   2  15      210.03      225.53      8.49 o 
   9   2  15       83.45       79.21     11.94 o 
  10   2  15       40.92       38.62      5.80 o 
  11   2  15      122.85      109.22      6.20 o 
 -21   3  15      256.36      203.48      5.22 o 
 -20   3  15      153.77      173.96      5.70 o 
 -19   3  15      206.06      202.16      6.74 o 
 -18   3  15        0.94       11.81      2.98 o 
 -17   3  15      785.65      817.35     17.12 o 
 -16   3  15      209.29      210.91     11.47 o 
 -15   3  15       83.92       65.27      5.76 o 
 -14   3  15      234.01      221.27      9.49 o 
 -13   3  15      450.95      419.19     10.20 o 
 -12   3  15      390.80      389.52     17.67 o 
 -11   3  15      184.33      152.67      7.94 o 
 -10   3  15       15.62       20.33      3.80 o 
  -9   3  15     9835.71     9907.30     58.04 o 
  -8   3  15     1677.37     1545.21     21.66 o 
  -7   3  15      117.99      129.46      7.96 o 
  -6   3  15       26.04       28.92      4.95 o 
  -5   3  15      154.80      138.24      6.86 o 
  -4   3  15      207.32      220.59      8.90 o 
  -3   3  15     1111.79     1074.90     24.48 o 
  -2   3  15      170.77      105.42      9.31 o 
  -1   3  15      265.46      228.57     11.70 o 
   0   3  15      740.04      621.59     15.43 o 
   1   3  15      532.32      444.69     15.68 o 
   2   3  15     2093.34     1970.25     28.47 o 
   3   3  15      192.76      187.84     12.47 o 
   4   3  15       70.16       75.62      6.52 o 
   5   3  15      421.32      445.59     13.65 o 
   6   3  15       60.98       54.42      5.51 o 
   7   3  15        2.13        4.81      3.26 o 
   8   3  15     2743.82     3143.53     38.07 o 
   9   3  15       49.24       32.37      7.92 o 
  10   3  15      248.24      259.97     19.20 o 
 -21   4  15      302.44      358.32     10.72 o 
 -20   4  15      179.56      197.11      6.53 o 
 -19   4  15        5.72       18.75      3.39 o 
 -18   4  15      184.66      185.57      8.10 o 
 -17   4  15      401.47      419.15     12.39 o 
 -16   4  15      131.20      160.10     20.61 o 
 -15   4  15      642.60      674.55     22.60 o 
 -14   4  15      884.85      883.44     19.92 o 
 -13   4  15        1.61        2.66      3.34 o 
 -12   4  15       14.08        5.31      3.52 o 
 -11   4  15      369.97      403.34     12.55 o 
 -10   4  15     2173.52     2204.16     30.37 o 
  -9   4  15        4.92       13.37      3.76 o 
  -8   4  15     3884.00     3850.07     34.81 o 
  -7   4  15      964.03      985.96     18.64 o 
  -6   4  15      237.02      227.15     45.23 o 
  -5   4  15      169.55      160.89     10.35 o 
  -4   4  15        2.42        5.25      4.63 o 
  -3   4  15        2.56        3.78      3.29 o 
  -2   4  15     1728.26     1795.34     36.38 o 
  -1   4  15      698.41      624.21     21.74 o 
   0   4  15     1054.93     1010.08     27.47 o 
   1   4  15      438.62      427.67     13.86 o 
   2   4  15       42.69       29.98      4.79 o 
   3   4  15     1178.52     1201.64     32.46 o 
   4   4  15       23.69       17.44      4.23 o 
   5   4  15      690.08      652.73     15.75 o 
   6   4  15       37.84       25.49      4.13 o 
   7   4  15      207.26      211.64      8.24 o 
   8   4  15      493.62      493.12     21.58 o 
   9   4  15      661.78      660.37     14.29 o 
  10   4  15       37.11       65.87      5.26 o 
 -20   5  15      229.04      247.05      9.61 o 
 -19   5  15      163.08      188.38      9.81 o 
 -18   5  15      145.04      145.74      9.79 o 
 -17   5  15        1.16        6.44      5.00 o 
 -16   5  15       72.75       69.62      8.69 o 
 -15   5  15      570.38      612.55     22.21 o 
 -14   5  15      222.90      231.61     14.36 o 
 -13   5  15       94.48       86.25      9.67 o 
 -12   5  15      167.48      221.84      9.26 o 
 -11   5  15     1539.64     1554.41     23.41 o 
 -10   5  15     2579.03     2712.42     30.93 o 
  -9   5  15        5.10       12.17      3.45 o 
  -8   5  15      847.49      865.87     17.48 o 
  -7   5  15     1380.28     1406.38     22.06 o 
  -6   5  15      248.33      341.88     11.15 o 
  -5   5  15      447.33      480.73     13.04 o 
  -4   5  15       14.76       21.05      6.04 o 
  -3   5  15      191.63      175.38     12.51 o 
  -2   5  15      118.41       78.15      9.08 o 
  -1   5  15      642.72      532.17     20.80 o 
   0   5  15        2.59       15.12      5.89 o 
   1   5  15      621.68      571.39     20.99 o 
   2   5  15      716.42      728.61     23.09 o 
   3   5  15      569.17      619.59     20.88 o 
   4   5  15       84.76      101.36      9.02 o 
   5   5  15       63.07       71.65      7.50 o 
   6   5  15        8.80       35.53      5.43 o 
   7   5  15       95.54       94.27      7.01 o 
   8   5  15        2.78        3.60      2.77 o 
   9   5  15      486.77      545.93     24.96 o 
 -19   6  15        3.01        4.21      2.66 o 
 -18   6  15      460.36      435.20     13.81 o 
 -17   6  15      148.73      174.98     10.06 o 
 -16   6  15      819.11      866.38     22.73 o 
 -15   6  15     2472.33     2358.18     38.82 o 
 -14   6  15       20.30       22.08      6.11 o 
 -13   6  15      697.94      683.29    124.85 o 
 -12   6  15     1880.47     1961.52     27.05 o 
 -11   6  15      788.98      938.82     27.75 o 
 -10   6  15      306.17      341.22     17.31 o 
  -9   6  15        2.87        4.85      5.70 o 
  -8   6  15      642.99      656.98     23.61 o 
  -7   6  15       84.13       92.04     10.06 o 
  -6   6  15       50.04       40.13      7.39 o 
  -5   6  15       63.61       60.66      8.47 o 
  -4   6  15        0.03        9.05      5.64 o 
  -3   6  15     2249.78     2187.65     41.28 o 
  -2   6  15      547.99      527.75     20.54 o 
  -1   6  15       64.17       76.77      8.96 o 
   0   6  15       10.74       19.81      6.27 o 
   1   6  15     1121.41     1165.77     28.75 o 
   2   6  15       11.22       41.90      7.01 o 
   3   6  15       11.64       19.26      5.35 o 
   4   6  15       87.83      116.60      8.76 o 
   5   6  15      335.03      296.19     12.25 o 
   6   6  15      366.18      382.25     12.57 o 
   7   6  15      816.46      850.36     15.02 o 
 -17   7  15       16.63       30.88      3.89 o 
 -16   7  15       51.73       45.21      5.08 o 
 -15   7  15       21.53       12.20      4.03 o 
 -14   7  15        2.86       50.03      6.16 o 
 -13   7  15     1245.29     1315.91     26.74 o 
 -12   7  15      556.09      570.58     17.99 o 
 -11   7  15        4.49       14.04     14.04 o 
 -10   7  15     1276.75     1325.38     44.36 o 
  -9   7  15      302.68      318.84     39.16 o 
  -8   7  15      235.74      244.83     14.27 o 
  -7   7  15      101.00      133.80     11.22 o 
  -6   7  15       55.51       60.31      8.33 o 
  -5   7  15      237.70      254.43     14.46 o 
  -4   7  15      110.09       78.57      9.09 o 
  -3   7  15     1461.25     1466.64     32.19 o 
  -2   7  15       16.62       15.17      5.68 o 
  -1   7  15        9.03       44.12      6.98 o 
   0   7  15       20.48       44.32      6.63 o 
   1   7  15      115.95      114.31      8.90 o 
   2   7  15        1.17       15.25      4.60 o 
   3   7  15       32.25       21.98      4.59 o 
   4   7  15       49.46       82.04      6.39 o 
   5   7  15      663.68      747.77     15.62 o 
   6   7  15      321.77      316.84      8.83 o 
 -15   8  15        3.02        9.41      3.06 o 
 -14   8  15      755.19      676.46     16.85 o 
 -13   8  15     1130.11      937.28     21.14 o 
 -12   8  15        0.12        4.76      4.01 o 
 -11   8  15      213.36      218.47      7.72 o 
 -10   8  15        0.87        5.76      2.78 o 
  -9   8  15       44.34       49.39     11.19 o 
  -8   8  15       59.57       34.50      5.89 o 
  -7   8  15       19.56       46.83      6.67 o 
  -6   8  15      512.71      593.30     18.95 o 
  -5   8  15        1.17        0.47      4.41 o 
  -4   8  15      213.18      220.90     11.76 o 
  -3   8  15      368.27      382.86     14.79 o 
  -2   8  15       22.48       18.64      4.90 o 
  -1   8  15      339.58      368.98     13.66 o 
   0   8  15       44.78       38.29      5.20 o 
   1   8  15      123.90       99.35      6.84 o 
   2   8  15       59.39       79.03      5.74 o 
   3   8  15       88.71       87.15      5.31 o 
  -8   9  15       80.62       83.01      5.64 o 
  -7   9  15       78.84       59.50      5.10 o 
  -6   9  15       34.11       20.71      3.68 o 
  -5   9  15      201.90      212.41      8.78 o 
  -4   9  15      127.18      139.95      7.11 o 
  -3   9  15      259.89      234.42      8.71 o 
  -2   9  15      943.32      906.59     15.92 o 
  -1   9  15      444.42      434.00     10.41 o 
 -23   0  16      476.14      623.77     14.05 o 
 -22   0  16        2.87        6.71      3.96 o 
 -21   0  16      373.54      398.63     15.84 o 
 -20   0  16     1070.66      990.60     26.43 o 
 -19   0  16      408.29      463.07     19.63 o 
 -18   0  16      231.86      209.03     14.28 o 
 -17   0  16     1263.56     1197.92     32.10 o 
 -16   0  16     6073.60     5669.86     69.20 o 
 -15   0  16      130.84       93.85     10.24 o 
 -14   0  16      311.82      283.84     15.75 o 
 -13   0  16     1714.65     1615.74     35.72 o 
 -12   0  16     1488.41     1600.01     38.72 o 
 -11   0  16       63.29       67.17      7.46 o 
 -10   0  16      426.64      404.77     20.43 o 
  -9   0  16      891.29      873.04     58.55 o 
  -8   0  16     6729.31     6684.22     96.68 o 
  -7   0  16     1950.91     1827.06     58.78 o 
  -6   0  16      377.05      390.46     17.55 o 
  -5   0  16      382.99      349.27     16.68 o 
  -4   0  16     1802.67     1582.02     34.15 o 
  -3   0  16      326.90      287.73     15.26 o 
  -2   0  16      586.53      580.98     21.37 o 
  -1   0  16       14.32       31.00      6.92 o 
   0   0  16      679.55      711.53     26.51 o 
   1   0  16     2773.54     2522.98     49.17 o 
   2   0  16      628.44      578.85     25.55 o 
   3   0  16      371.30      351.62     19.95 o 
   4   0  16      235.98      228.82     16.23 o 
   5   0  16       10.05        7.55      5.17 o 
   6   0  16     1561.15     1550.21     25.46 o 
   7   0  16     1892.64     1962.83     26.83 o 
   8   0  16      209.70      249.64     12.31 o 
   9   0  16     2295.01     2363.87     30.90 o 
 -23   1  16       15.00       22.56      3.47 o 
 -22   1  16      683.94      768.05     19.31 o 
 -21   1  16       37.26       43.81     20.38 o 
 -20   1  16      197.55      211.48      9.03 o 
 -19   1  16       36.42       46.08      9.29 o 
 -18   1  16        0.49        3.84      2.71 o 
 -17   1  16      125.61       96.30      5.67 o 
 -16   1  16      184.28      188.44     18.64 o 
 -15   1  16      121.23       70.78      6.44 o 
 -14   1  16     1486.90     1355.62     23.35 o 
 -13   1  16       21.83       37.48      6.77 o 
 -12   1  16      427.83      382.80     11.64 o 
 -11   1  16       63.25       53.42      4.78 o 
 -10   1  16        1.97        5.66      3.00 o 
  -9   1  16     1495.89     1580.23     30.35 o 
  -8   1  16     4679.89     4520.83    113.72 o 
  -7   1  16     2579.03     2304.16     46.85 o 
  -6   1  16     2585.18     2390.01     37.47 o 
  -5   1  16     2830.14     2604.95     31.01 o 
  -4   1  16      428.18      368.55     12.03 o 
  -3   1  16     1084.98     1008.58     19.55 o 
  -2   1  16      441.45      409.18     20.06 o 
  -1   1  16     1189.80     1142.70     27.47 o 
   0   1  16       29.25       45.32      8.18 o 
   1   1  16       97.00       83.60     15.69 o 
   2   1  16       85.76       53.59      6.45 o 
   3   1  16      203.35      212.84     11.82 o 
   4   1  16       47.73       56.83     11.35 o 
   5   1  16      706.94      796.61    115.28 o 
   6   1  16       86.69       99.27      7.14 o 
   7   1  16      134.53      140.36     37.30 o 
   8   1  16       51.81       68.89      4.19 o 
   9   1  16      179.08      170.57      9.41 o 
  10   1  16        1.46        6.33      2.65 o 
 -22   2  16       22.99       13.15      2.87 o 
 -21   2  16       73.56       92.11     26.66 o 
 -20   2  16       66.92       56.89      4.59 o 
 -19   2  16      191.01      177.07      7.68 o 
 -18   2  16       57.68       69.59      4.76 o 
 -17   2  16      351.10      261.98     10.11 o 
 -16   2  16       98.40      103.68     17.17 o 
 -15   2  16        1.69        3.55      3.59 o 
 -14   2  16     1340.54     1311.49     22.51 o 
 -13   2  16      320.59      336.97      9.83 o 
 -12   2  16     1876.54     1811.52     25.71 o 
 -11   2  16        1.65        0.91      2.43 o 
 -10   2  16     1680.15     1632.90     36.77 o 
  -9   2  16      467.61      453.91     42.96 o 
  -8   2  16      325.51      332.12      9.55 o 
  -7   2  16     4191.18     3998.55     34.12 o 
  -6   2  16        7.85       21.16      5.10 o 
  -5   2  16      116.77      119.61      5.66 o 
  -4   2  16      410.02      449.36     20.55 o 
  -3   2  16     1036.20      937.56     14.67 o 
  -2   2  16      203.54      232.93      7.61 o 
  -1   2  16      509.75      485.84     13.36 o 
   0   2  16     1572.11     1469.72    101.07 o 
   1   2  16       19.89       23.22      4.10 o 
   2   2  16      553.65      481.62     13.84 o 
   3   2  16       47.90       40.15      4.89 o 
   4   2  16      141.42       96.59      7.58 o 
   5   2  16      465.04      460.93     10.43 o 
   6   2  16      827.00      810.11     15.79 o 
   7   2  16       75.30      134.42      9.70 o 
   8   2  16       80.44      106.07      9.46 o 
   9   2  16      888.04      941.77     20.89 o 
  10   2  16       84.57      104.35      6.10 o 
 -21   3  16      161.70      160.97      5.47 o 
 -20   3  16      185.08      176.85      7.51 o 
 -19   3  16       10.06       10.03      2.54 o 
 -18   3  16        0.09        6.36      2.58 o 
 -17   3  16      483.67      450.28     13.99 o 
 -16   3  16        7.68        8.84      3.44 o 
 -15   3  16      518.93      461.30     13.19 o 
 -14   3  16      365.14      358.91     14.68 o 
 -13   3  16      240.65      228.07      7.65 o 
 -12   3  16      119.56      110.56      8.17 o 
 -11   3  16     1882.50     1839.93     25.86 o 
 -10   3  16      857.34      859.13     17.68 o 
  -9   3  16     3448.62     3418.48     34.61 o 
  -8   3  16      547.50      506.23     14.63 o 
  -7   3  16     1412.91     1359.31     19.85 o 
  -6   3  16      487.23      504.28     12.69 o 
  -5   3  16      696.81      691.80     14.81 o 
  -4   3  16        1.31       11.32      5.37 o 
  -3   3  16      113.44      125.93      7.55 o 
  -2   3  16     5041.68     4834.83     42.94 o 
  -1   3  16        3.46       17.96     19.01 o 
   0   3  16      214.95      130.97      7.56 o 
   1   3  16     1584.89     1575.76     55.05 o 
   2   3  16       52.79       49.82      4.91 o 
   3   3  16       59.38       37.89      3.87 o 
   4   3  16        0.06        3.66      3.22 o 
   5   3  16      512.50      432.30     12.42 o 
   6   3  16       35.44       39.95      4.43 o 
   7   3  16        6.57        7.71      4.34 o 
   8   3  16       75.50       84.99      5.51 o 
   9   3  16      191.90      152.42      8.42 o 
 -21   4  16      378.12      338.66      9.53 o 
 -20   4  16       63.38       54.95     13.69 o 
 -19   4  16      430.60      413.44     35.47 o 
 -18   4  16        1.53        3.87      2.97 o 
 -17   4  16       62.25       72.16      5.67 o 
 -16   4  16        3.18        7.35      3.53 o 
 -15   4  16       90.03      113.78      9.93 o 
 -14   4  16      547.56      531.75     19.90 o 
 -13   4  16      208.37      203.75      9.13 o 
 -12   4  16      676.65      690.64     16.22 o 
 -11   4  16      425.98      349.09     11.70 o 
 -10   4  16      152.57      256.52     10.15 o 
  -9   4  16      717.42      688.21     15.99 o 
  -8   4  16      168.86      272.55     10.25 o 
  -7   4  16     1490.99     1478.42     23.01 o 
  -6   4  16     1420.23     1394.81     22.20 o 
  -5   4  16       42.14       42.71      7.08 o 
  -4   4  16      413.73      407.14     17.58 o 
  -3   4  16        4.96       29.70      5.01 o 
  -2   4  16      215.31      225.44      9.98 o 
  -1   4  16        4.34       12.90      5.33 o 
   0   4  16      302.25      242.29     13.74 o 
   1   4  16      476.78      478.39     18.50 o 
   2   4  16      438.46      404.23     16.82 o 
   3   4  16      259.06      236.22     12.61 o 
   4   4  16      723.72      866.50     22.56 o 
   5   4  16      125.75      139.85      9.14 o 
   6   4  16      164.08      141.89      8.50 o 
   7   4  16       35.57       21.80      3.84 o 
   8   4  16       94.17      111.98      5.85 o 
   9   4  16        5.26       41.68      4.31 o 
 -20   5  16       83.61       93.69      5.72 o 
 -19   5  16       16.51       26.66      4.47 o 
 -18   5  16        5.54        7.55      4.16 o 
 -17   5  16      159.78      195.01     11.45 o 
 -16   5  16      289.26      390.80     16.55 o 
 -15   5  16      450.66      456.83     18.65 o 
 -14   5  16       21.64       16.64      3.94 o 
 -13   5  16      853.92      839.13     16.74 o 
 -12   5  16      193.22      210.78      8.88 o 
 -11   5  16      426.53      431.94     12.53 o 
 -10   5  16       18.22       28.56      4.33 o 
  -9   5  16      157.04      164.22      8.09 o 
  -8   5  16      716.32      723.82     15.99 o 
  -7   5  16      874.34      861.12     17.42 o 
  -6   5  16      403.03      387.46     11.82 o 
  -5   5  16     1070.46     1126.05     19.64 o 
  -4   5  16      980.62      982.77     27.53 o 
  -3   5  16      455.23      536.09     20.53 o 
  -2   5  16       36.63       17.38      5.87 o 
  -1   5  16      335.02      310.08     15.26 o 
   0   5  16     2093.92     2200.93     39.48 o 
   1   5  16        7.92       11.27      5.35 o 
   2   5  16       86.14       64.61      7.77 o 
   3   5  16      775.90      807.87     22.07 o 
   4   5  16      596.30      569.84     17.65 o 
   5   5  16        9.70       11.84      4.06 o 
   6   5  16      265.42      312.31     11.24 o 
   7   5  16       15.97       28.24      2.85 o 
 -19   6  16       51.27       39.29      3.79 o 
 -18   6  16        0.40        6.83      3.15 o 
 -17   6  16       41.57       78.10      6.78 o 
 -16   6  16      149.67      138.27      9.30 o 
 -15   6  16        0.66        5.87      4.57 o 
 -14   6  16      272.16      318.54     14.59 o 
 -13   6  16       27.74       47.47      5.63 o 
 -12   6  16      678.91      724.04     32.15 o 
 -11   6  16        0.06        6.18      5.69 o 
 -10   6  16      103.24      105.27     10.27 o 
  -9   6  16       97.19      140.35     11.56 o 
  -8   6  16        1.70        1.32      5.46 o 
  -7   6  16     1504.74     1624.26     35.52 o 
  -6   6  16      343.34      348.82     16.99 o 
  -5   6  16      159.25      204.71     13.40 o 
  -4   6  16      897.76      989.70     27.29 o 
  -3   6  16        4.67        8.59      5.51 o 
  -2   6  16      314.30      312.84     15.53 o 
  -1   6  16        6.07       12.16      5.44 o 
   0   6  16      294.60      291.82     14.26 o 
   1   6  16       22.07       24.60      5.69 o 
   2   6  16      359.93      343.22      9.97 o 
   3   6  16      321.07      339.94      9.45 o 
   4   6  16       22.24       27.64      3.27 o 
   5   6  16      628.24      721.66     21.32 o 
   6   6  16       43.80       42.10      3.95 o 
 -16   7  16      110.10      103.43      6.27 o 
 -15   7  16      960.63      957.20     19.36 o 
 -14   7  16        1.04       13.81      4.05 o 
 -13   7  16       67.36       39.80      5.51 o 
 -12   7  16       22.53       30.80      3.87 o 
 -11   7  16      216.11      209.96     35.34 o 
 -10   7  16      542.84      573.19     71.01 o 
  -9   7  16      392.65      387.04     85.21 o 
  -8   7  16      217.52      242.47     13.62 o 
  -7   7  16      885.71      977.01     26.10 o 
  -6   7  16      224.17      233.99     13.36 o 
  -5   7  16       28.06       38.26      6.96 o 
  -4   7  16        2.95        3.22      4.92 o 
  -3   7  16      770.57      740.41     21.82 o 
  -2   7  16       46.84       47.05      6.74 o 
  -1   7  16      538.30      541.82     17.83 o 
   0   7  16      985.77      994.22     22.83 o 
   1   7  16       95.25      109.82      7.87 o 
   2   7  16       33.31       61.55      5.87 o 
   3   7  16      571.51      616.58     14.89 o 
   4   7  16      661.52      712.83     14.28 o 
 -14   8  16      213.48      166.86      7.26 o 
 -13   8  16      348.35      294.20     10.15 o 
 -12   8  16      440.48      364.26     11.63 o 
 -11   8  16      380.77      285.99     10.30 o 
 -10   8  16      106.91      107.25      7.67 o 
  -9   8  16        1.01        2.18      3.63 o 
  -8   8  16      645.61      690.08     18.72 o 
  -7   8  16       28.36       30.54      5.37 o 
  -6   8  16       10.96       10.37      4.30 o 
  -5   8  16       50.28       73.47      7.03 o 
  -4   8  16      404.10      451.81     15.05 o 
  -3   8  16       42.62       73.37      6.62 o 
  -2   8  16       17.08       15.07      4.05 o 
  -1   8  16      132.29      133.85      7.69 o 
   0   8  16       34.82       33.92      4.29 o 
   1   8  16      925.00      876.59     16.01 o 
   2   8  16       45.03       44.67      3.62 o 
  -7   9  16       67.20       54.15      4.19 o 
  -6   9  16      207.43      236.56      7.98 o 
  -5   9  16      134.71      100.94      5.37 o 
 -22   1  17      700.43      831.19     12.47 o 
 -21   1  17       11.18       14.43      3.51 o 
 -20   1  17     1076.56     1190.92     55.41 o 
 -19   1  17      274.24      250.06      9.85 o 
 -18   1  17      182.51      162.46      6.49 o 
 -17   1  17      824.49      869.69     17.41 o 
 -16   1  17      235.04      287.42     11.22 o 
 -15   1  17       22.32       33.05      5.28 o 
 -14   1  17       44.73       46.31      8.31 o 
 -13   1  17       27.68       25.92      8.73 o 
 -12   1  17      375.51      375.04     23.33 o 
 -11   1  17      144.03      139.80      9.46 o 
 -10   1  17      925.46      946.66     77.75 o 
  -9   1  17       80.75      128.35      9.61 o 
  -8   1  17     7445.21     7283.57    169.08 o 
  -7   1  17     2769.12     2598.54    155.28 o 
  -6   1  17      128.81      144.77     10.93 o 
  -5   1  17      767.12      724.76     33.14 o 
  -4   1  17      787.68      745.45     61.28 o 
  -3   1  17      230.28      219.52     11.17 o 
  -2   1  17      570.98      531.47     17.02 o 
  -1   1  17      159.88      164.18     27.91 o 
   0   1  17       14.43        9.11      5.81 o 
   1   1  17      604.93      555.48     67.00 o 
   2   1  17      643.23      688.04     48.11 o 
   3   1  17      398.74      390.36     15.55 o 
   4   1  17      561.95      574.69    112.19 o 
   5   1  17       13.51       36.79     10.93 o 
   6   1  17      300.43      321.59     10.54 o 
   7   1  17        0.11        1.39      2.56 o 
   8   1  17       29.95       20.09      4.36 o 
   9   1  17      498.21      486.24     12.17 o 
 -22   2  17       32.36       22.67      3.68 o 
 -21   2  17      245.68      214.16     18.03 o 
 -20   2  17        9.16       10.71      2.30 o 
 -19   2  17       19.02        9.36      2.94 o 
 -18   2  17       77.15       58.83      5.08 o 
 -17   2  17       27.68       34.30      4.19 o 
 -16   2  17        5.04       12.69      4.02 o 
 -15   2  17       70.26       65.83     14.77 o 
 -14   2  17      151.79      131.36     20.30 o 
 -13   2  17      136.41      146.54     27.04 o 
 -12   2  17      492.17      512.14     13.42 o 
 -11   2  17      403.81      451.32     12.53 o 
 -10   2  17       99.73      103.40     12.78 o 
  -9   2  17      811.69      789.18    155.22 o 
  -8   2  17      283.52      272.27     54.49 o 
  -7   2  17     2123.64     1974.56     42.83 o 
  -6   2  17    11498.52    10986.53    500.53 o 
  -5   2  17     2959.90     2737.38     52.17 o 
  -4   2  17      929.76      923.58    106.06 o 
  -3   2  17        6.58       11.35      4.51 o 
  -2   2  17       82.02       70.68      8.35 o 
  -1   2  17      451.93      410.70     62.97 o 
   0   2  17      197.60      222.49     15.29 o 
   1   2  17      474.47      480.10     21.24 o 
   2   2  17       89.49      105.62     10.56 o 
   3   2  17       13.27       18.87      5.85 o 
   4   2  17      552.83      508.05     19.32 o 
   5   2  17        4.71        7.11      4.38 o 
   6   2  17     1666.16     1715.10     34.50 o 
   7   2  17     1771.28     1796.02     32.32 o 
   8   2  17      110.32       89.33      7.05 o 
   9   2  17       40.90       36.24      3.95 o 
 -21   3  17       14.98       10.97      2.68 o 
 -20   3  17        4.32        3.60      3.15 o 
 -19   3  17        0.42        2.75      2.10 o 
 -18   3  17       56.22       65.95      4.15 o 
 -17   3  17      119.61      138.93      5.93 o 
 -16   3  17      198.66      187.80     32.13 o 
 -15   3  17     1970.53     1922.69     25.60 o 
 -14   3  17      542.78      576.72     21.23 o 
 -13   3  17      331.46      327.64     11.38 o 
 -12   3  17      586.33      624.46     15.22 o 
 -11   3  17        4.01        8.68      3.47 o 
 -10   3  17      248.60      241.08      9.64 o 
  -9   3  17      551.70      575.24     14.52 o 
  -8   3  17      777.37      743.21     16.29 o 
  -7   3  17       89.84       95.92      6.36 o 
  -6   3  17       17.96       20.54      4.10 o 
  -5   3  17      471.36      377.13     15.12 o 
  -4   3  17     1402.02     1350.80     50.98 o 
  -3   3  17     1349.66     1366.25     27.92 o 
  -2   3  17      112.72       65.73      5.81 o 
  -1   3  17       26.67       47.39      5.17 o 
   0   3  17      416.52      352.69     66.86 o 
   1   3  17       44.39       34.72     13.00 o 
   2   3  17       11.74       14.61      6.74 o 
   3   3  17       20.62       36.17      5.39 o 
   4   3  17       48.25       65.41      6.29 o 
   5   3  17       38.74       34.91      4.73 o 
   6   3  17       39.66       43.62      4.55 o 
   7   3  17      475.31      463.76     28.50 o 
   8   3  17      430.79      512.34     14.38 o 
 -20   4  17       19.27       35.60      4.23 o 
 -19   4  17        2.51        2.79      2.27 o 
 -18   4  17      169.24      191.45     27.90 o 
 -17   4  17       32.13       24.09      3.84 o 
 -16   4  17       79.51       85.23      6.08 o 
 -15   4  17      154.61      210.26     12.54 o 
 -14   4  17       15.57       39.05      6.51 o 
 -13   4  17        1.60        6.97      3.42 o 
 -12   4  17      105.45       89.03      6.33 o 
 -11   4  17       90.19       97.41      6.60 o 
 -10   4  17     1655.16     1808.18     25.46 o 
  -9   4  17      149.28      159.48      8.10 o 
  -8   4  17      427.54      432.51     12.63 o 
  -7   4  17      136.44      146.33      7.74 o 
  -6   4  17       17.75       29.19      4.28 o 
  -5   4  17       64.87       65.77      7.89 o 
  -4   4  17      213.13      211.96      9.51 o 
  -3   4  17       22.81       41.36      7.48 o 
  -2   4  17      167.33      197.98     10.81 o 
  -1   4  17      262.14      251.96     18.83 o 
   0   4  17       56.94       39.40      4.89 o 
   1   4  17     1193.32     1110.04     26.40 o 
   2   4  17      242.13      270.38     12.97 o 
   3   4  17      106.64       98.30      8.00 o 
   4   4  17        8.00       14.14      4.11 o 
   5   4  17       18.93       33.68      4.64 o 
   6   4  17        3.33       14.84      3.36 o 
   7   4  17       13.14       19.86      6.91 o 
 -19   5  17       61.25       42.56      4.59 o 
 -18   5  17      277.05      296.94     11.94 o 
 -17   5  17      465.92      449.08     15.75 o 
 -16   5  17       74.83       77.49      8.04 o 
 -15   5  17      583.95      592.02     20.12 o 
 -14   5  17        0.41        4.46      3.09 o 
 -13   5  17      109.14      104.11      6.23 o 
 -12   5  17      253.19      269.47      9.54 o 
 -11   5  17      269.98      284.31     10.01 o 
 -10   5  17      161.10      196.36      8.49 o 
  -9   5  17      121.96      106.06      6.60 o 
  -8   5  17       22.03       21.38      3.89 o 
  -7   5  17       47.70       70.47      5.54 o 
  -6   5  17       28.27       58.41      5.24 o 
  -5   5  17      696.81      671.85     21.67 o 
  -4   5  17      422.48      404.01     11.65 o 
  -3   5  17      100.42      112.62      9.82 o 
  -2   5  17      461.41      476.97     18.43 o 
  -1   5  17        0.25        1.90      3.12 o 
   0   5  17       47.66       53.57      5.19 o 
   1   5  17      181.00      177.43      8.03 o 
   2   5  17      232.12      212.36      8.37 o 
   3   5  17      350.60      377.19     12.84 o 
   4   5  17       18.64       20.65      3.14 o 
   5   5  17       80.95       59.76      3.92 o 
   6   5  17      268.07      327.01     24.21 o 
 -18   6  17       25.49       20.01      3.28 o 
 -17   6  17      737.01      795.50     17.53 o 
 -16   6  17      208.04      166.96      9.31 o 
 -15   6  17        8.16        3.46      4.01 o 
 -14   6  17      758.46      773.07     21.03 o 
 -13   6  17      144.30      150.93      7.26 o 
 -12   6  17      173.33      166.88     20.97 o 
 -11   6  17      505.18      511.41     18.97 o 
 -10   6  17       44.46       34.26      6.86 o 
  -9   6  17       26.58       33.25      6.93 o 
  -8   6  17      428.81      444.48     18.47 o 
  -7   6  17      343.33      323.11     15.81 o 
  -6   6  17      227.31      226.63     13.38 o 
  -5   6  17      532.26      577.56     20.31 o 
  -4   6  17     1061.26     1188.26     28.49 o 
  -3   6  17       57.58       81.99      8.55 o 
  -2   6  17       91.54       77.76      8.04 o 
  -1   6  17      289.57      316.10     14.12 o 
   0   6  17      153.34      165.61     10.24 o 
   1   6  17        0.55       11.11      4.13 o 
   2   6  17      103.67      136.62      8.37 o 
   3   6  17       27.42       21.08      3.97 o 
   4   6  17       16.51       15.40      3.20 o 
   5   6  17      478.70      497.29     10.65 o 
 -15   7  17      200.38      222.82      8.59 o 
 -14   7  17        3.54       23.12      3.93 o 
 -13   7  17       28.77       37.33      4.72 o 
 -12   7  17      286.70      282.15     45.44 o 
 -11   7  17      170.10      143.62      6.31 o 
 -10   7  17        5.54       10.31      2.92 o 
  -9   7  17      176.71      208.19     37.00 o 
  -8   7  17        9.71       31.13      6.16 o 
  -7   7  17      110.67      129.87      9.83 o 
  -6   7  17        6.34       17.62      5.39 o 
  -5   7  17       83.37       81.35      7.92 o 
  -4   7  17        0.84        8.10      4.61 o 
  -3   7  17      982.44      944.96     22.60 o 
  -2   7  17        2.20       13.54      4.48 o 
  -1   7  17       63.53      120.90      8.17 o 
   0   7  17      359.48      400.43     13.20 o 
   1   7  17       18.80       16.85      3.69 o 
   2   7  17       36.08       33.62      3.94 o 
   3   7  17      230.55      268.14      8.10 o 
 -10   8  17        4.64        7.68      3.23 o 
  -9   8  17        1.47        9.20      3.55 o 
  -8   8  17        8.67       15.79      4.01 o 
  -7   8  17        0.64       10.25      3.76 o 
  -6   8  17      761.07      747.12     17.61 o 
  -5   8  17      100.55      117.72      7.50 o 
  -4   8  17      310.40      286.31     10.87 o 
  -3   8  17        0.76        6.28      3.20 o 
  -2   8  17      165.62      226.20      8.91 o 
  -1   8  17       95.82      106.86      5.90 o 
   0   8  17      265.18      291.91      8.40 o 
 -22   0  18      112.50      132.39      7.06 o 
 -21   0  18      590.72      659.33     17.65 o 
 -20   0  18        4.70        4.44      4.45 o 
 -19   0  18       16.11       32.79      6.48 o 
 -18   0  18       37.28       42.78      7.41 o 
 -17   0  18     2919.88     2884.40     46.52 o 
 -16   0  18       22.68       26.11      6.94 o 
 -15   0  18     1740.94     1599.86     35.55 o 
 -14   0  18     1418.49     1384.97     32.96 o 
 -13   0  18      606.09      601.38     22.15 o 
 -12   0  18      539.83      518.56     20.25 o 
 -11   0  18      219.88      233.68     13.80 o 
 -10   0  18      461.93      534.59     20.24 o 
  -9   0  18     2624.13     2558.25     42.90 o 
  -8   0  18     9126.27     9036.76     80.29 o 
  -7   0  18     3458.49     3272.58     47.85 o 
  -6   0  18        9.52       16.94      7.66 o 
  -5   0  18     1477.27     1444.37     39.72 o 
  -4   0  18     1174.97     1103.25     34.57 o 
  -3   0  18     1072.96     1039.88     33.33 o 
  -2   0  18     2687.50     2422.33     50.04 o 
  -1   0  18      387.76      348.12     19.58 o 
   0   0  18      289.30      295.07     17.88 o 
   1   0  18     2242.68     2314.10     47.34 o 
   2   0  18      134.44      160.65     13.36 o 
   3   0  18        2.81        6.09      5.61 o 
   4   0  18     2371.40     2349.83     42.12 o 
   5   0  18        3.65       15.70      5.30 o 
   6   0  18       72.47       71.57      7.13 o 
   7   0  18      240.16      250.79     10.44 o 
 -22   1  18       84.16      104.33      4.23 o 
 -21   1  18      163.76      147.60      6.11 o 
 -20   1  18       17.38       15.57      3.42 o 
 -19   1  18       52.73       58.81     11.69 o 
 -18   1  18      569.61      558.17     12.75 o 
 -17   1  18      245.95      226.58      7.53 o 
 -16   1  18      147.05      108.94      7.35 o 
 -15   1  18       93.71       90.36     20.00 o 
 -14   1  18       15.64        9.71      4.98 o 
 -13   1  18      416.01      430.14     16.64 o 
 -12   1  18        3.60       14.08      3.85 o 
 -11   1  18      364.64      345.47     27.20 o 
 -10   1  18      111.47      107.61      7.80 o 
  -9   1  18     4523.16     4376.99    166.93 o 
  -8   1  18     3997.16     4054.60    156.70 o 
  -7   1  18       55.21       64.75      5.66 o 
  -6   1  18     2313.03     2213.59     37.23 o 
  -5   1  18      123.04      120.41     32.91 o 
  -4   1  18       64.85       82.60     24.32 o 
  -3   1  18      173.47      167.47     10.19 o 
  -2   1  18     1110.67     1074.11     39.07 o 
  -1   1  18        5.88        6.39      4.61 o 
   0   1  18     3104.02     2792.22     37.12 o 
   1   1  18       16.64       32.35     19.10 o 
   2   1  18      220.60      171.85     17.89 o 
   3   1  18       15.88       21.77      7.72 o 
   4   1  18      142.06      163.78      8.39 o 
   5   1  18      794.43      834.56     46.50 o 
   6   1  18       69.46      104.15     16.17 o 
   7   1  18      160.83      182.29      9.34 o 
 -21   2  18        3.76        2.95      1.91 o 
 -20   2  18      280.68      282.20      8.16 o 
 -19   2  18      368.47      432.25     10.27 o 
 -18   2  18      202.45      209.37      7.16 o 
 -17   2  18      150.17      141.69      6.02 o 
 -16   2  18       84.89       72.83      9.92 o 
 -15   2  18     1037.39     1082.84     78.68 o 
 -14   2  18      105.80      145.94     25.33 o 
 -13   2  18        0.45        7.06      3.41 o 
 -12   2  18      326.59      302.62     46.91 o 
 -11   2  18       34.54       33.51     10.20 o 
 -10   2  18      268.53      309.85     33.76 o 
  -9   2  18      475.87      471.21     19.95 o 
  -8   2  18      576.01      579.74     18.64 o 
  -7   2  18     1531.90     1579.68     27.16 o 
  -6   2  18       29.58       30.65      9.63 o 
  -5   2  18        5.13       20.63     17.73 o 
  -4   2  18        3.73        1.10      5.84 o 
  -3   2  18       21.51       20.26      5.13 o 
  -2   2  18      168.23      167.34     20.40 o 
  -1   2  18       94.13      132.25     12.52 o 
   0   2  18       10.00       22.06     10.61 o 
   1   2  18      583.27      635.06     96.38 o 
   2   2  18      610.12      575.20     28.57 o 
   3   2  18      642.01      601.57    103.06 o 
   4   2  18      933.16     1028.92     52.69 o 
   5   2  18        3.31        3.74      4.92 o 
   6   2  18      840.79     1030.51     23.97 o 
   7   2  18       18.46       26.39      4.53 o 
 -20   3  18      198.12      234.01      6.67 o 
 -19   3  18       60.08       54.61     18.93 o 
 -18   3  18      448.04      466.46      9.03 o 
 -17   3  18     1360.04     1268.67     46.70 o 
 -16   3  18      554.39      560.43     14.15 o 
 -15   3  18       35.00       39.21      7.90 o 
 -14   3  18       67.19       64.34     16.31 o 
 -13   3  18      294.42      331.72     10.82 o 
 -12   3  18      184.10      154.78      7.82 o 
 -11   3  18      590.04      583.95     14.40 o 
 -10   3  18     1079.97     1047.07     19.02 o 
  -9   3  18      358.76      412.77     12.25 o 
  -8   3  18      393.19      417.96     12.28 o 
  -7   3  18     2021.74     2028.88     22.49 o 
  -6   3  18     2014.64     2104.23     34.11 o 
  -5   3  18       42.50       33.22      4.60 o 
  -4   3  18      199.05      228.08      9.64 o 
  -3   3  18      561.01      489.78     13.67 o 
  -2   3  18      102.40       64.53      5.67 o 
  -1   3  18     1125.61     1082.42     19.72 o 
   0   3  18        1.09       12.87      5.51 o 
   1   3  18      628.67      584.46     15.27 o 
   2   3  18      166.41      190.02     10.64 o 
   3   3  18      208.30      233.06      8.24 o 
   4   3  18      129.86      119.49      5.66 o 
   5   3  18     1285.71     1324.10     28.21 o 
   6   3  18      149.06      215.62     10.68 o 
   7   3  18      194.62      196.48      8.75 o 
 -20   4  18      191.26      190.55      7.39 o 
 -19   4  18     1029.39      867.51    121.23 o 
 -18   4  18      143.13      120.15      5.64 o 
 -17   4  18        3.77        2.79      2.70 o 
 -16   4  18      483.32      497.00     28.69 o 
 -15   4  18      152.48      167.49     10.89 o 
 -14   4  18      500.75      496.89     18.09 o 
 -13   4  18       20.61       25.64      3.95 o 
 -12   4  18      278.93      275.74     10.42 o 
 -11   4  18      234.94      240.29      9.46 o 
 -10   4  18      474.34      456.33     12.72 o 
  -9   4  18      333.16      359.99     11.46 o 
  -8   4  18       75.62       85.79      6.11 o 
  -7   4  18       52.46       40.28      4.68 o 
  -6   4  18      242.89      202.37      8.68 o 
  -5   4  18      280.03      275.94      9.93 o 
  -4   4  18      725.43      729.94     16.62 o 
  -3   4  18      557.61      468.29     13.32 o 
  -2   4  18      195.80      164.46      8.15 o 
  -1   4  18     1371.09     1313.59     21.43 o 
   0   4  18      234.04      248.26      9.47 o 
   1   4  18      412.96      425.79     11.77 o 
   2   4  18      303.22      365.69     10.46 o 
   3   4  18      288.15      319.10      9.18 o 
   4   4  18       55.75       47.13      6.12 o 
   5   4  18        0.26        4.71      1.90 o 
   6   4  18      482.18      546.83     14.27 o 
 -19   5  18       84.72       77.78      5.07 o 
 -18   5  18      371.36      395.29     12.48 o 
 -17   5  18       43.21       68.56      6.54 o 
 -16   5  18       86.96       96.61      8.01 o 
 -15   5  18       57.28       41.62      6.57 o 
 -14   5  18      298.53      311.41     41.24 o 
 -13   5  18      100.89      122.26      6.26 o 
 -12   5  18      744.59      727.17     14.63 o 
 -11   5  18       89.69      106.58      6.22 o 
 -10   5  18       48.18       56.97      4.96 o 
  -9   5  18       13.73       17.72      3.61 o 
  -8   5  18     1308.82     1341.84     20.48 o 
  -7   5  18        2.60        0.43      2.82 o 
  -6   5  18      279.52      276.67      9.54 o 
  -5   5  18     1347.61     1358.82     20.35 o 
  -4   5  18     2853.93     2781.00     47.05 o 
  -3   5  18       87.14      121.67      6.40 o 
  -2   5  18        1.68        7.11      4.50 o 
  -1   5  18      351.33      369.03     10.81 o 
   0   5  18      196.41      196.31      7.88 o 
   1   5  18       10.18        6.97      2.83 o 
   2   5  18       16.27       16.05      2.98 o 
   3   5  18        5.17        4.49      2.27 o 
   4   5  18     1043.00     1096.57     60.95 o 
 -17   6  18      319.80      341.22     10.45 o 
 -16   6  18       99.71      103.87      6.93 o 
 -15   6  18       12.09       16.66      4.23 o 
 -14   6  18      262.57      303.59     12.51 o 
 -13   6  18      373.09      402.16     14.81 o 
 -12   6  18       79.67       93.24     17.61 o 
 -11   6  18      188.09      217.59     11.88 o 
 -10   6  18        9.78       25.82      5.79 o 
  -9   6  18      135.78      122.73      9.67 o 
  -8   6  18       11.52       16.80      5.53 o 
  -7   6  18       19.84       27.56      6.03 o 
  -6   6  18       81.66       94.73      8.76 o 
  -5   6  18      162.35      177.94     11.09 o 
  -4   6  18       43.95       41.86      6.42 o 
  -3   6  18        0.40        2.15      3.97 o 
  -2   6  18       30.45       30.48      5.41 o 
  -1   6  18       24.42       35.35      5.34 o 
   0   6  18        1.60        3.91      3.36 o 
   1   6  18       75.64       69.69      5.83 o 
   2   6  18       73.39       81.68      5.59 o 
   3   6  18       54.52       41.55      3.75 o 
 -14   7  18        7.86       21.59      2.41 o 
 -13   7  18      200.01      214.78      8.39 o 
 -12   7  18      790.66      660.45     91.13 o 
 -11   7  18      197.80      227.57     40.40 o 
 -10   7  18      288.99      270.79      7.52 o 
  -9   7  18       95.67      129.86      8.73 o 
  -8   7  18     1331.76     1378.59     26.13 o 
  -7   7  18        0.56        8.55      4.31 o 
  -6   7  18      104.28      113.55      8.28 o 
  -5   7  18       72.76      107.95      8.00 o 
  -4   7  18       96.87       94.37      7.35 o 
  -3   7  18       13.48       19.60      4.36 o 
  -2   7  18      682.00      709.20     16.84 o 
  -1   7  18      398.87      329.45     11.01 o 
   0   7  18      253.74      256.37      9.01 o 
   1   7  18       14.41       10.44      2.42 o 
  -9   8  18      307.82      303.71      9.66 o 
  -8   8  18       88.00       82.22      5.57 o 
  -7   8  18      597.54      621.49     14.01 o 
  -6   8  18       61.93       42.48      4.33 o 
  -5   8  18      350.09      353.36     10.34 o 
  -4   8  18     2662.78     2651.08     26.68 o 
  -3   8  18       60.44       47.30      3.87 o 
 -21   1  19      855.95      767.00     61.50 o 
 -20   1  19      142.81      131.46     18.93 o 
 -19   1  19      118.67      126.56     25.40 o 
 -18   1  19       57.22       80.53      4.34 o 
 -17   1  19       52.18       84.74      5.59 o 
 -16   1  19      251.97      229.51     31.25 o 
 -15   1  19       16.85       14.26     10.96 o 
 -14   1  19      192.67      150.63     20.80 o 
 -13   1  19        7.12        6.57      3.91 o 
 -12   1  19       30.61       30.62      8.31 o 
 -11   1  19        8.46        8.03      3.54 o 
 -10   1  19        7.60        7.23      3.52 o 
  -9   1  19     3506.65     3384.90     98.60 o 
  -8   1  19      634.11      659.81    109.99 o 
  -7   1  19      651.43      648.80     50.14 o 
  -6   1  19     1540.71     1484.74     30.16 o 
  -5   1  19      199.63      218.85     16.44 o 
  -4   1  19        9.60        9.99      4.95 o 
  -3   1  19     1615.46     1645.21     98.32 o 
  -2   1  19      218.18      266.65     32.44 o 
  -1   1  19       34.05       55.68     29.90 o 
   0   1  19     2582.61     2503.29     84.17 o 
   1   1  19       52.26       54.85     22.31 o 
   2   1  19      316.41      305.42     18.80 o 
   3   1  19      749.99      719.92     70.15 o 
   4   1  19      621.16      668.88     22.11 o 
   5   1  19      104.29      113.11      5.69 o 
   6   1  19      153.51      180.73      8.98 o 
 -21   2  19      323.16      306.92     10.13 o 
 -20   2  19      186.87      159.67     12.88 o 
 -19   2  19      132.43      142.65      5.33 o 
 -18   2  19       93.07       75.51      4.86 o 
 -17   2  19      630.30      596.71     14.94 o 
 -16   2  19      111.47      109.99     11.99 o 
 -15   2  19      446.08      418.18     29.52 o 
 -14   2  19      722.37      762.93    104.46 o 
 -13   2  19      187.81      176.43     27.56 o 
 -12   2  19       61.89       61.91      8.44 o 
 -11   2  19     1946.37     1973.64     26.00 o 
 -10   2  19        9.99       14.57      6.62 o 
  -9   2  19      544.79      515.92     84.31 o 
  -8   2  19      736.49      734.18    124.51 o 
  -7   2  19      284.92      272.73     72.58 o 
  -6   2  19       33.05       32.85     10.29 o 
  -5   2  19      163.42      199.10     40.82 o 
  -4   2  19      559.75      508.41     20.34 o 
  -3   2  19      167.11      146.45     13.40 o 
  -2   2  19      116.12      158.41     13.71 o 
  -1   2  19       38.56       41.73      5.84 o 
   0   2  19       40.97       44.17     28.19 o 
   1   2  19      721.15      723.50     17.44 o 
   2   2  19        7.26       15.96      5.99 o 
   3   2  19      289.88      317.76     15.75 o 
   4   2  19      619.30      666.16     20.59 o 
   5   2  19      185.67      169.41      9.90 o 
   6   2  19        0.33        3.35      3.10 o 
 -20   3  19      456.67      434.38      7.85 o 
 -19   3  19      137.84      145.71      5.70 o 
 -18   3  19        0.25        8.34      2.78 o 
 -17   3  19       12.96       18.97      3.66 o 
 -16   3  19      517.84      487.66     18.00 o 
 -15   3  19     1144.71     1084.85     26.87 o 
 -14   3  19        5.26        8.82      5.04 o 
 -13   3  19        2.82        3.45      4.73 o 
 -12   3  19      627.56      586.01     18.26 o 
 -11   3  19      227.95      215.80      8.68 o 
 -10   3  19        0.18       11.70      3.42 o 
  -9   3  19     1288.23     1300.74     20.51 o 
  -8   3  19      662.16      717.33     15.35 o 
  -7   3  19      152.69      150.45      7.47 o 
  -6   3  19      182.19      214.69      7.44 o 
  -5   3  19       17.23       21.05      7.39 o 
  -4   3  19      555.83      500.58     13.32 o 
  -3   3  19      787.03      719.90     15.60 o 
  -2   3  19      337.86      358.95     10.97 o 
  -1   3  19     1025.49     1012.42     17.62 o 
   0   3  19       41.49       53.79      6.19 o 
   1   3  19       38.58       40.12      7.60 o 
   2   3  19        3.23        1.53      4.84 o 
   3   3  19       42.76       43.73      6.82 o 
   4   3  19       70.33       94.39      8.04 o 
   5   3  19      698.53      786.02     18.57 o 
   6   3  19        0.14        6.24      2.66 o 
 -19   4  19       32.24       39.68      4.19 o 
 -18   4  19       53.93       51.90      4.63 o 
 -17   4  19       59.11       78.17      4.77 o 
 -16   4  19        2.56       12.05      4.92 o 
 -15   4  19        2.04        5.87      4.10 o 
 -14   4  19      161.13      148.95      9.93 o 
 -13   4  19       19.20       22.03      5.26 o 
 -12   4  19        4.42        7.71      3.06 o 
 -11   4  19      699.03      773.80     16.21 o 
 -10   4  19      995.69      997.61     17.72 o 
  -9   4  19      918.00      903.33     16.90 o 
  -8   4  19      685.50      728.58     15.35 o 
  -7   4  19      123.73      166.58      7.66 o 
  -6   4  19      706.54      619.15     14.02 o 
  -5   4  19      393.98      400.38     11.25 o 
  -4   4  19      248.40      300.51      8.28 o 
  -3   4  19       23.07       13.97      3.43 o 
  -2   4  19      269.90      291.93      9.82 o 
  -1   4  19      425.49      482.72     12.09 o 
   0   4  19       68.49       68.14      4.98 o 
   1   4  19      661.69      599.96     12.19 o 
   2   4  19        9.74       20.20      5.32 o 
   3   4  19       17.15       19.10      2.45 o 
   4   4  19      621.45      642.51     16.32 o 
 -18   5  19        3.13       -1.37      2.41 o 
 -17   5  19        0.98        5.98      3.20 o 
 -16   5  19      714.16      717.26     18.11 o 
 -15   5  19      258.66      247.22     11.73 o 
 -14   5  19       16.42       15.26      2.93 o 
 -13   5  19       56.26       95.08      7.00 o 
 -12   5  19      108.57      121.82      5.98 o 
 -11   5  19      443.61      438.51     14.10 o 
 -10   5  19       73.18       85.58      5.34 o 
  -9   5  19        4.15       20.81      3.41 o 
  -8   5  19      181.17      193.28      7.64 o 
  -7   5  19       16.72       29.85      3.74 o 
  -6   5  19        9.86       12.46      3.05 o 
  -5   5  19       34.31       22.62      3.38 o 
  -4   5  19      119.38      190.62      7.32 o 
  -3   5  19      185.50      201.49      7.31 o 
  -2   5  19      231.07      232.37      7.47 o 
  -1   5  19       96.63       83.59      3.92 o 
   0   5  19      158.18      138.91      6.06 o 
   1   5  19      866.08      750.00     10.95 o 
   2   5  19        1.31       13.12      1.90 o 
 -16   6  19      426.68      418.18     11.24 o 
 -15   6  19        8.93        9.39      3.21 o 
 -14   6  19      271.03      259.69     10.45 o 
 -13   6  19      124.45      119.57      7.83 o 
 -12   6  19      171.08      171.55     22.29 o 
 -11   6  19        1.28       -0.52      3.75 o 
 -10   6  19        1.95       11.56      4.43 o 
  -9   6  19      664.72      743.83     19.78 o 
  -8   6  19        6.38       13.32      4.54 o 
  -7   6  19       17.10       16.87      4.74 o 
  -6   6  19     1322.13     1390.17     26.88 o 
  -5   6  19      409.28      427.37     14.87 o 
  -4   6  19      197.86      165.74      9.40 o 
  -3   6  19      119.42      142.43      8.53 o 
  -2   6  19      129.92      142.04      8.07 o 
  -1   6  19      245.00      252.39      9.84 o 
   0   6  19       92.18      112.39      6.31 o 
   1   6  19      143.62      147.47      6.30 o 
 -10   7  19       85.59      108.93      6.86 o 
  -9   7  19       53.12       75.03      6.10 o 
  -8   7  19      747.12      692.64     16.61 o 
  -7   7  19      360.25      389.93     12.57 o 
  -6   7  19      171.47      195.35      8.98 o 
  -5   7  19       45.51       48.87      5.03 o 
  -4   7  19       82.08       72.39      5.57 o 
  -3   7  19       15.47       16.66      3.34 o 
  -2   7  19      182.84      165.43      6.98 o 
 -21   0  20      431.75      421.83     11.23 o 
 -20   0  20        2.24        7.53      3.53 o 
 -19   0  20      227.46      218.76     10.94 o 
 -18   0  20       26.22       19.20      5.20 o 
 -17   0  20       42.41       48.35      6.95 o 
 -16   0  20      257.06      247.86     13.35 o 
 -15   0  20       49.63       56.31      7.57 o 
 -14   0  20      885.51      819.00     23.96 o 
 -13   0  20       17.59       10.86      5.46 o 
 -12   0  20      517.04      486.65     19.09 o 
 -11   0  20      304.72      326.45     15.81 o 
 -10   0  20      589.47      589.25     20.67 o 
  -9   0  20        0.82       13.37      5.62 o 
  -8   0  20     3438.75     3184.14     46.67 o 
  -7   0  20     3105.34     3074.17     46.04 o 
  -6   0  20      112.15      110.50      9.58 o 
  -5   0  20       10.15        7.48      5.01 o 
  -4   0  20     1834.80     1805.08     43.52 o 
  -3   0  20     1977.73     2045.68     45.58 o 
  -2   0  20       38.04       32.73      8.43 o 
  -1   0  20      684.52      641.93     24.90 o 
   0   0  20     1428.93     1560.38     36.82 o 
   1   0  20      353.22      379.56     17.85 o 
   2   0  20       13.79        9.19      5.09 o 
   3   0  20       56.95       83.47      8.00 o 
   4   0  20      396.14      468.00     15.04 o 
 -21   1  20      158.38      146.50      6.88 o 
 -20   1  20       22.83       22.91      6.19 o 
 -19   1  20       22.08       21.61      3.44 o 
 -18   1  20       72.75       75.73      4.45 o 
 -17   1  20       28.78       35.34      4.15 o 
 -16   1  20       15.29       22.58      8.94 o 
 -15   1  20      285.89      313.59     14.39 o 
 -14   1  20       19.37       31.86      4.53 o 
 -13   1  20      100.11       99.96     13.17 o 
 -12   1  20       34.65       33.69      5.82 o 
 -11   1  20      267.47      270.73     10.13 o 
 -10   1  20      347.22      348.88     15.58 o 
  -9   1  20       12.28       27.32      6.50 o 
  -8   1  20     3667.27     3493.36     34.25 o 
  -7   1  20      748.03      725.86     65.06 o 
  -6   1  20      629.98      614.35     47.33 o 
  -5   1  20        4.89        3.71      3.47 o 
  -4   1  20       63.72       64.56      6.31 o 
  -3   1  20        9.38       10.29      4.89 o 
  -2   1  20       64.09       67.50      7.09 o 
  -1   1  20      123.72      141.23     28.74 o 
   0   1  20      385.20      351.16     28.61 o 
   1   1  20        8.77       24.14     13.13 o 
   2   1  20      116.06      123.04     31.68 o 
   3   1  20       31.94       39.73     13.75 o 
   4   1  20      210.89      238.00     11.33 o 
   5   1  20      405.59      546.15     14.21 o 
 -20   2  20      161.95      166.78      7.99 o 
 -19   2  20        3.61        9.16      1.79 o 
 -18   2  20       36.45       33.67      2.82 o 
 -17   2  20        8.89       16.21      2.58 o 
 -16   2  20      421.01      379.85     10.64 o 
 -15   2  20       93.34       86.05      5.77 o 
 -14   2  20      185.04      208.99      9.47 o 
 -13   2  20     1091.79     1091.76     18.69 o 
 -12   2  20       10.22        5.09      3.15 o 
 -11   2  20      664.75      650.09     14.62 o 
 -10   2  20       27.51       34.82      6.52 o 
  -9   2  20        2.67       20.85      4.58 o 
  -8   2  20     1802.06     1803.59     45.76 o 
  -7   2  20       50.75       53.94     33.49 o 
  -6   2  20       10.68        7.57      5.38 o 
  -5   2  20      954.31      999.87     18.54 o 
  -4   2  20       59.48       53.45      5.59 o 
  -3   2  20      500.30      439.29     22.71 o 
  -2   2  20      859.44      784.00     84.33 o 
  -1   2  20      173.89      221.98     14.73 o 
   0   2  20      235.54      240.73     14.77 o 
   1   2  20      112.53      127.26     10.75 o 
   2   2  20      251.91      234.80     13.14 o 
   3   2  20      198.46      162.09     10.29 o 
   4   2  20       88.78       89.97      7.17 o 
   5   2  20        4.68       15.66      3.40 o 
 -19   3  20        1.23        6.64      6.70 o 
 -18   3  20      307.86      305.18     28.00 o 
 -17   3  20      134.23      121.76     17.01 o 
 -16   3  20       13.29       18.30      5.07 o 
 -15   3  20      609.97      644.67     19.72 o 
 -14   3  20      790.60      757.40     22.01 o 
 -13   3  20      310.00      326.10     15.05 o 
 -12   3  20      197.22      217.22     12.68 o 
 -11   3  20      198.78      220.87     12.85 o 
 -10   3  20       10.74       19.86      5.62 o 
  -9   3  20       38.42       38.92      6.68 o 
  -8   3  20      361.08      356.21     15.94 o 
  -7   3  20      946.79      977.84     25.59 o 
  -6   3  20      102.34      135.02     10.28 o 
  -5   3  20      648.27      664.86     15.94 o 
  -4   3  20      240.72      273.26     16.15 o 
  -3   3  20      240.46      248.21     15.32 o 
  -2   3  20      223.96      222.94     14.38 o 
  -1   3  20      495.28      512.20     20.47 o 
   0   3  20      910.94      912.08     25.87 o 
   1   3  20      450.96      427.08     17.14 o 
   2   3  20        0.91        3.57      4.22 o 
   3   3  20        3.44       12.99      4.19 o 
   4   3  20      275.36      236.13      9.70 o 
 -18   4  20        9.42       21.72      3.56 o 
 -17   4  20      114.86      117.93     14.21 o 
 -16   4  20        1.65        2.68      3.42 o 
 -15   4  20       21.89       28.20      4.82 o 
 -14   4  20        1.06        3.08      3.59 o 
 -13   4  20       57.70       52.31      6.37 o 
 -12   4  20      654.51      682.39     15.05 o 
 -11   4  20      103.06       69.58      4.89 o 
 -10   4  20      162.73      160.53      7.00 o 
  -9   4  20      479.25      460.44     11.38 o 
  -8   4  20      553.24      536.52     12.22 o 
  -7   4  20      473.63      484.95     11.66 o 
  -6   4  20        5.52       16.03      3.18 o 
  -5   4  20      673.52      688.98     13.42 o 
  -4   4  20       32.45       28.48      3.04 o 
  -3   4  20      157.45      166.36      5.65 o 
  -2   4  20       50.26       48.75      3.36 o 
  -1   4  20       16.68       16.80      3.56 o 
   0   4  20        6.01        8.09      2.30 o 
   1   4  20      811.26      895.43     21.25 o 
   2   4  20      177.24      207.71      9.80 o 
   3   4  20       68.59       73.51      5.42 o 
 -17   5  20      257.36      204.29      8.01 o 
 -16   5  20      169.50      182.37      8.51 o 
 -15   5  20       18.64       27.95      4.72 o 
 -14   5  20      249.66      267.87     11.59 o 
 -13   5  20     1714.73     1602.04     23.69 o 
 -12   5  20       67.67       62.39      4.07 o 
 -11   5  20      219.53      226.37      7.22 o 
 -10   5  20      248.38      275.18      8.07 o 
  -9   5  20      230.07      226.25      7.48 o 
  -8   5  20       21.30       23.18      3.17 o 
  -7   5  20       83.01       60.17      4.29 o 
  -6   5  20        7.83       10.74      2.62 o 
  -5   5  20        1.30        7.27      2.39 o 
  -4   5  20        6.62        3.70      2.13 o 
  -3   5  20       70.31       81.13      4.31 o 
  -2   5  20      603.82      558.15     12.35 o 
  -1   5  20      869.10      840.17     11.22 o 
   0   5  20       12.46       12.57      1.82 o 
 -15   6  20       95.00       96.59      5.31 o 
 -14   6  20       52.69       79.99      5.39 o 
 -13   6  20      505.13      439.44     12.28 o 
 -12   6  20       66.75       73.79      5.82 o 
 -11   6  20      741.91      729.51     20.40 o 
 -10   6  20       93.72       78.18      6.21 o 
  -9   6  20       30.83       33.44      4.72 o 
  -8   6  20      338.87      337.66     11.93 o 
  -7   6  20      160.18      195.93      9.25 o 
  -6   6  20      123.22      155.30      8.23 o 
  -5   6  20      414.84      484.50     13.57 o 
  -4   6  20       62.60       57.57      5.12 o 
  -3   6  20       16.13       21.34      3.46 o 
  -2   6  20      201.60      194.24      7.46 o 
  -9   7  20      266.22      298.44      8.92 o 
  -8   7  20      135.98      143.72      6.46 o 
  -7   7  20        1.37        8.41      2.58 o 
  -6   7  20      101.51       79.50      4.86 o 
 -20   1  21      175.66      129.78      6.66 o 
 -19   1  21       15.99       15.17      3.61 o 
 -18   1  21      573.07      499.33     34.73 o 
 -17   1  21      408.26      360.10     10.10 o 
 -16   1  21      366.63      380.29     10.46 o 
 -15   1  21       21.04       30.76      4.06 o 
 -14   1  21       92.64      101.53     16.85 o 
 -13   1  21      119.47      139.18     16.76 o 
 -12   1  21      119.25      128.62     34.68 o 
 -11   1  21      504.16      478.38     21.43 o 
 -10   1  21       10.30       24.45      4.09 o 
  -9   1  21      269.73      259.59      9.41 o 
  -8   1  21      751.41      671.94    123.05 o 
  -7   1  21     1254.83     1211.36     51.31 o 
  -6   1  21       50.00       46.26     14.89 o 
  -5   1  21      616.31      625.71     70.21 o 
  -4   1  21        7.60        3.57      2.73 o 
  -3   1  21       20.76       30.90     14.07 o 
  -2   1  21      146.16      147.62      7.16 o 
  -1   1  21     1400.16     1493.72     34.52 o 
   0   1  21      199.25      187.39     12.49 o 
   1   1  21        2.04        6.51      4.68 o 
   2   1  21      227.01      201.36     20.43 o 
   3   1  21       93.86      121.48      7.78 o 
 -19   2  21      126.15      161.88      7.91 o 
 -18   2  21       73.00       53.88      3.90 o 
 -17   2  21      129.24      127.98      6.19 o 
 -16   2  21      101.96      105.83      6.75 o 
 -15   2  21     1453.08     1442.24     92.76 o 
 -14   2  21      257.06      257.36     17.48 o 
 -13   2  21        3.15        6.34      2.91 o 
 -12   2  21        4.04        5.89      2.88 o 
 -11   2  21       17.30       16.06      3.93 o 
 -10   2  21     1226.76     1188.77     85.59 o 
  -9   2  21      352.59      363.87     21.86 o 
  -8   2  21      322.01      296.50     68.22 o 
  -7   2  21       60.63       50.35     12.53 o 
  -6   2  21      138.62      130.09     23.01 o 
  -5   2  21      134.23      124.13      6.12 o 
  -4   2  21       26.60       24.43      3.01 o 
  -3   2  21       12.94       27.13      7.65 o 
  -2   2  21      202.28      199.05     13.57 o 
  -1   2  21     1471.56     1444.61     32.91 o 
   0   2  21      849.56      867.68     24.34 o 
   1   2  21       60.29       94.18      8.46 o 
   2   2  21       12.29       13.06      4.29 o 
   3   2  21     1150.75     1246.08     21.92 o 
 -18   3  21       10.28        4.84      1.89 o 
 -17   3  21       22.47       22.36      3.28 o 
 -16   3  21      651.17      550.43     59.34 o 
 -15   3  21        0.89        2.73      3.79 o 
 -14   3  21      119.20      145.44      9.53 o 
 -13   3  21        7.96        7.24      4.33 o 
 -12   3  21      115.84       90.78      8.26 o 
 -11   3  21       60.33       85.03      8.20 o 
 -10   3  21       46.42       37.79      6.26 o 
  -9   3  21      258.86      261.42     13.06 o 
  -8   3  21       23.10       25.75      5.70 o 
  -7   3  21     1463.15     1490.41     29.59 o 
  -6   3  21        9.86       12.67      4.85 o 
  -5   3  21      160.87      152.01      9.94 o 
  -4   3  21      230.85      204.92      8.44 o 
  -3   3  21      332.06      315.64     10.48 o 
  -2   3  21        3.10        5.22      5.02 o 
  -1   3  21        0.24       11.85      4.93 o 
   0   3  21      849.81      887.81     22.50 o 
   1   3  21       23.35       31.92      5.18 o 
   2   3  21      323.40      293.01     11.01 o 
 -17   4  21      165.50      210.73      8.42 o 
 -16   4  21      142.14      113.59      7.09 o 
 -15   4  21      590.61      620.15     11.28 o 
 -14   4  21        1.21        5.49      3.34 o 
 -13   4  21      324.37      330.31     12.40 o 
 -12   4  21      136.05      162.29      9.20 o 
 -11   4  21      280.13      274.16     15.92 o 
 -10   4  21       41.35       46.12      3.80 o 
  -9   4  21       48.77       46.34      3.82 o 
  -8   4  21        5.83        5.53      2.41 o 
  -7   4  21       69.96       90.87      6.66 o 
  -6   4  21      662.23      625.06     11.50 o 
  -5   4  21      804.88      764.35     16.51 o 
  -4   4  21      538.41      516.89     15.18 o 
  -3   4  21      574.92      572.02     15.44 o 
  -2   4  21        5.62       15.05      3.58 o 
  -1   4  21        3.60        4.29      2.18 o 
   0   4  21      384.22      368.35     13.87 o 
   1   4  21       59.82       65.80      4.11 o 
 -16   5  21      386.74      414.50     10.54 o 
 -15   5  21      160.44      191.01      8.12 o 
 -14   5  21        8.59       45.46      4.94 o 
 -13   5  21      503.81      617.05     15.77 o 
 -12   5  21        2.20        0.00      2.31 o 
 -11   5  21      124.96      113.69      4.52 o 
 -10   5  21      884.07      744.29     11.21 o 
  -9   5  21        3.24       15.42      2.42 o 
  -8   5  21      134.64      166.29      5.63 o 
  -7   5  21      101.41      128.56      4.97 o 
  -6   5  21      397.33      399.89      8.18 o 
  -5   5  21        4.66        3.59      1.75 o 
  -4   5  21       55.14       65.30      3.35 o 
  -3   5  21        6.71       25.41      2.21 o 
  -9   6  21      230.97      175.09      7.06 o 
  -8   6  21      218.99      201.83      7.59 o 
  -7   6  21      338.78      355.81      9.76 o 
  -6   6  21      341.13      357.02      9.47 o 
 -19   0  22      104.57       93.23      5.54 o 
 -18   0  22       91.37       97.72      6.50 o 
 -17   0  22      215.35      239.89     10.52 o 
 -16   0  22      108.96      108.30      7.86 o 
 -15   0  22      670.44      602.55     17.68 o 
 -14   0  22      389.00      340.27     13.84 o 
 -13   0  22      339.22      361.25     14.46 o 
 -12   0  22     2825.27     2886.90     40.51 o 
 -11   0  22      429.44      447.83     16.40 o 
 -10   0  22       30.81       39.63      6.25 o 
  -9   0  22     3324.74     3238.23     42.58 o 
  -8   0  22      121.19       96.63      8.26 o 
  -7   0  22      618.84      607.05     18.51 o 
  -6   0  22      279.97      280.08     12.60 o 
  -5   0  22     1349.12     1308.57     25.82 o 
  -4   0  22       11.21       14.07      4.23 o 
  -3   0  22       59.79       44.17      5.46 o 
  -2   0  22       95.24       91.62      6.86 o 
  -1   0  22      267.08      301.14     10.72 o 
   0   0  22       23.34        8.32      2.78 o 
   1   0  22      263.37      237.73      7.89 o 
 -19   1  22      143.47      147.60      6.89 o 
 -18   1  22      251.39      276.65      7.72 o 
 -17   1  22      110.68      111.22      5.76 o 
 -16   1  22        9.14       27.09      3.34 o 
 -15   1  22      180.49      155.03     20.01 o 
 -14   1  22       90.11      116.13      5.94 o 
 -13   1  22       21.43       23.85      3.58 o 
 -12   1  22        5.14        7.86      3.03 o 
 -11   1  22       85.92       83.14     14.19 o 
 -10   1  22       19.12       24.38      3.71 o 
  -9   1  22     1110.97     1072.61     27.56 o 
  -8   1  22      290.50      303.30     23.15 o 
  -7   1  22      379.67      374.94     22.51 o 
  -6   1  22        0.69        1.03      2.62 o 
  -5   1  22      628.65      615.56     12.40 o 
  -4   1  22      607.54      593.55     54.96 o 
  -3   1  22      285.78      300.47     51.43 o 
  -2   1  22      308.02      293.63      7.73 o 
  -1   1  22      169.78      201.57      8.30 o 
   0   1  22      722.62      647.57     63.83 o 
   1   1  22        1.78        3.94      2.41 o 
 -18   2  22       28.94       27.13      3.87 o 
 -17   2  22       14.12       40.63      4.95 o 
 -16   2  22       72.51       64.34      5.15 o 
 -15   2  22      457.94      494.92     12.92 o 
 -14   2  22        2.49       10.59      2.65 o 
 -13   2  22      184.92      167.20     34.93 o 
 -12   2  22      206.36      174.58     12.05 o 
 -11   2  22        7.52        5.88      4.31 o 
 -10   2  22      881.08      869.70     15.17 o 
  -9   2  22      464.56      452.76     18.78 o 
  -8   2  22      226.53      214.76     25.67 o 
  -7   2  22      178.55      164.17     14.38 o 
  -6   2  22       30.44       32.10     10.47 o 
  -5   2  22      369.09      373.06     14.23 o 
  -4   2  22       92.40       88.93      7.43 o 
  -3   2  22      149.59      164.96      9.18 o 
  -2   2  22       33.33       53.10      5.56 o 
  -1   2  22       19.49        8.86      2.64 o 
   0   2  22       20.63       27.84      3.78 o 
   1   2  22        4.01       14.64      2.73 o 
 -17   3  22      280.23      259.85     26.53 o 
 -16   3  22      149.50      168.60     20.58 o 
 -15   3  22       33.02       37.62      4.97 o 
 -14   3  22        2.15        5.93      3.66 o 
 -13   3  22      306.78      317.74     12.51 o 
 -12   3  22      385.65      388.28     14.07 o 
 -11   3  22      366.39      353.84     13.80 o 
 -10   3  22      207.13      199.18     10.65 o 
  -9   3  22      219.72      244.11     11.68 o 
  -8   3  22     2702.70     2533.44     35.63 o 
  -7   3  22        9.74       10.93      4.35 o 
  -6   3  22      260.61      253.45     11.50 o 
  -5   3  22     1155.63     1100.59     22.42 o 
  -4   3  22      524.98      454.61     14.24 o 
  -3   3  22      255.94      271.24     10.76 o 
  -2   3  22       85.46      116.55      6.93 o 
  -1   3  22       65.98       54.50      4.68 o 
   0   3  22       72.52       70.70      4.65 o 
 -16   4  22      233.79      165.70      6.99 o 
 -15   4  22      362.57      314.92      7.44 o 
 -14   4  22      152.67      143.37      7.03 o 
 -13   4  22      286.07      275.85      9.96 o 
 -12   4  22      237.49      212.78      9.22 o 
 -11   4  22      145.62      147.90      7.97 o 
 -10   4  22      655.73      563.47     15.17 o 
  -9   4  22      272.04      300.77     11.30 o 
  -8   4  22       70.95       73.26      6.11 o 
  -7   4  22        4.65       16.47      3.84 o 
  -6   4  22      267.13      260.94     10.15 o 
  -5   4  22       22.78       15.07      3.47 o 
  -4   4  22      288.60      263.69      9.45 o 
  -3   4  22       66.77       78.34      5.22 o 
  -2   4  22      107.85      125.79      5.87 o 
 -14   5  22       10.17       10.34      2.51 o 
 -13   5  22      190.72      241.10      8.53 o 
 -12   5  22        1.16        3.11      2.45 o 
 -17   1  23       78.74       97.00      6.11 o 
 -16   1  23      263.39      192.88     10.96 o 
 -15   1  23       17.93       35.37     14.27 o 
 -14   1  23       20.53       31.27      4.59 o 
 -13   1  23      219.60      229.27     29.28 o 
 -12   1  23      981.57      923.07     49.90 o 
 -11   1  23      506.87      481.95     10.56 o 
 -10   1  23     1829.57     1678.57     19.43 o 
  -9   1  23       71.68       54.67      4.16 o 
  -8   1  23       20.74       15.07      4.15 o 
  -7   1  23       84.70       79.68      4.59 o 
  -6   1  23        0.39        0.58      2.08 o 
  -5   1  23       89.99       92.76      6.75 o 
  -4   1  23       30.71       28.58      4.82 o 
  -3   1  23       68.27       59.84      3.37 o 
  -2   1  23      635.05      657.12     14.32 o 
  -1   1  23      387.27      370.31      9.87 o 
 -17   2  23        5.18        6.09      2.53 o 
 -16   2  23        4.94       12.21      8.98 o 
 -15   2  23      350.63      394.10     12.57 o 
 -14   2  23      502.70      422.63     13.45 o 
 -13   2  23      174.07      184.38      9.41 o 
 -12   2  23       40.73       46.14      7.26 o 
 -11   2  23        0.14        4.95      3.80 o 
 -10   2  23        0.01       11.81      4.13 o 
  -9   2  23      226.08      214.66     10.53 o 
  -8   2  23       36.78       40.41      5.40 o 
  -7   2  23       20.13       27.18      4.72 o 
  -6   2  23      105.19      123.40      7.82 o 
  -5   2  23      228.12      239.26     10.17 o 
  -4   2  23       88.69       74.52      5.89 o 
  -3   2  23        1.40        8.69      2.97 o 
  -2   2  23      720.42      689.34     14.12 o 
  -1   2  23       30.03       26.24      3.03 o 
 -15   3  23        1.40        6.09      2.56 o 
 -14   3  23      114.62      108.51      6.52 o 
 -13   3  23      103.38      110.92      6.88 o 
 -12   3  23       11.41       11.04      3.53 o 
 -11   3  23      449.10      441.95     13.49 o 
 -10   3  23       59.72       65.80      5.96 o 
  -9   3  23       68.16      117.87      7.52 o 
  -8   3  23     2299.70     2341.07     30.41 o 
  -7   3  23      106.02      120.76      7.30 o 
  -6   3  23      326.57      354.25     11.57 o 
  -5   3  23      605.80      614.57     14.54 o 
  -4   3  23        5.16       16.13      3.25 o 
  -3   3  23       37.55       33.09      3.62 o 
  -2   3  23       99.40       89.04      4.77 o 
 -14   4  23      208.52      175.36      7.03 o 
 -12   4  23       39.63       58.17      4.25 o 
 -11   4  23        9.22        9.07      2.65 o 
 -10   4  23        2.53        5.93      2.55 o 
  -9   4  23       25.95       38.73      3.98 o 
  -8   4  23       39.91       50.44      4.34 o 
  -7   4  23      649.15      674.73     13.59 o 
  -6   4  23      417.30      344.03      9.50 o 
  -5   4  23      109.18      113.91      5.37 o 
 -15   0  24     1087.21     1059.04     17.25 o 
 -14   0  24      106.95       89.10      5.79 o 
 -13   0  24        0.57        0.27      2.60 o 
 -12   0  24      588.25      492.63     13.27 o 
 -11   0  24      332.30      286.46     10.39 o 
 -10   0  24       79.35       53.14      5.13 o 
  -9   0  24      650.87      618.02     14.92 o 
  -8   0  24       55.52       54.30      4.93 o 
  -7   0  24      180.79      167.43      7.66 o 
  -6   0  24        7.35       14.56      3.02 o 
  -5   0  24      358.77      293.90      9.09 o 
  -4   0  24     1125.90     1063.86     15.68 o 
 -15   1  24      219.60      198.47      7.98 o 
 -14   1  24      200.89      163.84     31.60 o 
 -13   1  24        1.75        1.67      1.72 o 
 -12   1  24      123.30       80.26     14.82 o 
 -11   1  24        0.09        3.29      1.91 o 
 -10   1  24      368.12      346.25      7.71 o 
  -9   1  24      137.54      127.71      4.86 o 
  -8   1  24       34.66       20.64      2.46 o 
  -7   1  24      993.23      950.18     60.90 o 
  -6   1  24      151.45      145.94      8.12 o 
  -5   1  24       75.32      111.26      6.10 o 
  -4   1  24       32.34       16.89      2.87 o 
 -15   2  24       19.80       27.67      3.39 o 
 -14   2  24       76.94       61.60      4.83 o 
 -13   2  24      415.21      393.59     11.40 o 
 -12   2  24       13.81        9.45      3.17 o 
 -11   2  24      140.98      114.82      6.86 o 
 -10   2  24       63.42       53.18      5.12 o 
  -9   2  24       18.03       16.92      3.63 o 
  -8   2  24        3.52        2.02      2.73 o 
  -7   2  24      196.91      166.56      7.75 o 
  -6   2  24      297.19      278.31      9.36 o 
  -5   2  24      277.17      299.22      9.20 o 
  -4   2  24      245.38      201.46      7.11 o 
 -12   3  24      347.40      294.00      8.92 o 
 -11   3  24       78.96       74.22      5.00 o 
 -10   3  24      744.34      676.01     13.85 o 
  -9   3  24      782.59      757.88     14.66 o 
  -8   3  24       87.43       57.76      4.48 o 
  -7   3  24       62.34       48.48      4.03 o 
  -6   3  24      641.99      616.36     12.09 o 
 -11   1  25      455.40      401.57     10.02 o 
 -10   1  25        2.70        2.16      2.08 o 
  -9   1  25      123.92      127.90      5.82 o 
  -8   1  25        1.23        8.92      2.29 o 
                                                 
